# Supplementary material for: Analysis of Autophagy‐Related Gene Signature Associated With Clinical Prognosis and Immune Microenvironment in Colorectal Cancer
Source: Mediators Inflamm. 2026 Mar 28;2026:3900151. doi: 10.1155/mi/3900151 (PMC13140268; doi:10.1155/mi/3900151)
Supplement: Supplementary file 2 — Supporting Information 2 Table S1: Total 170 differentially expressed autophagy‐related genes (DAGs) were identified and shown. [file MI-2026-3900151-s002.xlsx]

## Sheet: Sheet1
Symbol	Ensembl_ID	logFC	pvalue	FDR
NRG2	ENSG00000158458.18	-0.275902	2.51e-08	5.59e-08
TMEM74	ENSG00000164841.4	-0.15547	6.65e-05	0.000115676
NRG3	ENSG00000185737.11	-0.0494562	3.33e-07	6.76e-07
MAP1LC3C	ENSG00000197769.5	-0.198832	1.35e-06	2.64e-06
CCR2	ENSG00000121807.5	-1.06926	1.08e-15	4.97e-15
NKX2-3	ENSG00000119919.10	-2.07356	1.18e-26	1.36e-25
HSPB8	ENSG00000152137.5	-2.376	1.32e-10	3.55e-10
NRG1	ENSG00000157168.17	0.36189	2.3e-11	6.9e-11
BCL2	ENSG00000171791.11	-1.0846	7.28e-29	1e-27
FKBP1B	ENSG00000119782.12	-0.98425	5.18e-18	2.82e-17
ITPR1	ENSG00000150995.16	-0.73916	7.19e-11	2.07e-10
TP53INP2	ENSG00000078804.11	-2.46727	8.07e-33	1.86e-31
GRID1	ENSG00000182771.16	-0.179163	8.32e-11	2.36e-10
PINK1	ENSG00000158828.5	-1.26465	3.08e-37	1.06e-35
DIRAS3	ENSG00000162595.4	-0.194937	2.9e-06	5.46e-06
FAS	ENSG00000026103.18	-1.03433	5.82e-18	3.09e-17
DAPK1	ENSG00000196730.11	-0.663014	1.02e-11	3.2e-11
DLC1	ENSG00000164741.13	-0.469147	3.56e-06	6.58e-06
NLRC4	ENSG00000091106.17	-0.162551	5.94e-05	0.000104202
SESN2	ENSG00000130766.4	-0.983368	8.11e-18	4.2e-17
TNFSF10	ENSG00000121858.9	-1.33728	5.86e-17	2.82e-16
FOXO1	ENSG00000150907.6	-0.74318	1.44e-23	1.15e-22
GABARAP	ENSG00000170296.8	-1.15417	8.54e-47	5.89e-45
ZFYVE1	ENSG00000165861.12	-0.61705	3.52e-19	2.02e-18
GABARAPL1	ENSG00000139112.9	-0.791486	3.82e-24	3.29e-23
EGFR	ENSG00000146648.14	-0.684984	2.84e-13	1.07e-12
ATG4A	ENSG00000101844.16	-0.675216	7.58e-21	5.41e-20
DAPK2	ENSG00000035664.10	-0.342135	2.94e-05	5.29e-05
CAPN2	ENSG00000162909.16	-1.06309	1.13e-19	7.09e-19
EIF2AK3	ENSG00000172071.10	-0.524784	1.07e-10	2.91e-10
CALCOCO2	ENSG00000136436.13	-0.795665	1.29e-32	2.67e-31
ARSA	ENSG00000100299.16	-0.811383	7.8e-13	2.86e-12
CCL2	ENSG00000108691.8	-0.550657	0.000161451	0.000259369
CDKN1A	ENSG00000124762.12	-1.14901	3.89e-17	1.92e-16
PIK3C3	ENSG00000078142.10	-0.261702	2.38e-24	2.14e-23
PTEN	ENSG00000171862.8	-0.525583	3.93e-27	4.79e-26
MAPK3	ENSG00000102882.10	-0.945759	1.23e-19	7.49e-19
ATG2B	ENSG00000066739.10	-0.260227	4.92e-10	1.24e-09
ATG4D	ENSG00000130734.8	-0.643652	7.17e-12	2.43e-11
EEF2K	ENSG00000103319.10	-0.44752	2.49e-09	6.14e-09
PRKCD	ENSG00000163932.12	-0.672497	2.02e-10	5.23e-10
BAK1	ENSG00000030110.11	-0.680821	8.16e-12	2.68e-11
CFLAR	ENSG00000003402.18	-0.317401	1.43e-12	5.1e-12
ARNT	ENSG00000143437.19	-0.400713	2.4e-20	1.55e-19
PTK6	ENSG00000101213.6	-0.595914	3.15e-06	5.87e-06
NBR1	ENSG00000188554.12	-0.550496	8.37e-15	3.69e-14
TUSC1	ENSG00000198680.4	-0.365193	9.9e-12	3.15e-11
ULK3	ENSG00000140474.11	-0.444299	1.82e-07	3.81e-07
FOS	ENSG00000170345.8	-0.733715	0.000404945	0.000630253
WIPI1	ENSG00000070540.11	0.397266	5.71e-07	1.13e-06
ULK2	ENSG00000083290.18	-0.126037	0.0304961	0.0373532
CHMP2B	ENSG00000083937.7	-0.506822	3.35e-12	1.17e-11
SH3GLB1	ENSG00000097033.13	-0.4374	6e-21	4.44e-20
CTSD	ENSG00000117984.11	-0.714835	3.38e-12	1.17e-11
GAA	ENSG00000171298.11	-0.33756	0.000145708	0.000239377
ERBB2	ENSG00000141736.12	-0.394174	0.000127324	0.000212549
CLN3	ENSG00000188603.15	-0.239629	0.000309208	0.000484894
BAG1	ENSG00000107262.15	-0.29055	1.75e-08	3.98e-08
EDEM1	ENSG00000134109.9	-0.231778	0.000470159	0.00072091
CASP3	ENSG00000164305.16	-0.307771	0.000114274	0.000193891
MAPK1	ENSG00000100030.13	-0.254448	2.49e-14	1.01e-13
WDFY3	ENSG00000163625.14	-0.102005	0.0231462	0.028863
ATG4C	ENSG00000125703.13	-0.12962	0.0110439	0.0147489
SIRT1	ENSG00000096717.10	-0.163269	0.000242297	0.000385811
AMBRA1	ENSG00000110497.13	-0.170349	0.000161636	0.000259369
RAF1	ENSG00000132155.10	-0.22513	4.3e-19	2.41e-18
NFE2L2	ENSG00000116044.14	-0.253669	3.81e-08	8.3e-08
ATG2A	ENSG00000110046.11	-0.173592	0.00560795	0.00779091
KLHL24	ENSG00000114796.14	-0.142057	0.0151286	0.0196957
BECN1	ENSG00000126581.11	-0.19376	3.37e-09	8.21e-09
MAP1LC3B	ENSG00000140941.11	-0.210431	2.1e-06	4.06e-06
GABARAPL2	ENSG00000034713.6	-0.232801	1.99e-05	3.61e-05
DNAJB9	ENSG00000128590.4	-0.185534	0.0155163	0.0200742
GOPC	ENSG00000047932.12	-0.157479	0.000682896	0.00103941
FKBP1A	ENSG00000088832.13	-0.276064	8.72e-08	1.88e-07
BNIP3L	ENSG00000104765.13	-0.151636	0.0177731	0.0225707
HIF1A	ENSG00000100644.15	-0.168708	0.0118398	0.0157104
NFKB1	ENSG00000109320.10	-0.142961	0.00124096	0.00183485
ITGB1	ENSG00000150093.17	-0.207553	0.00679372	0.00931324
RAB11A	ENSG00000103769.8	-0.171959	0.000148215	0.000241579
ATG9A	ENSG00000198925.9	-0.118392	0.0137554	0.0180213
ATG5	ENSG00000057663.11	-0.110745	0.0256596	0.0316164
VAMP3	ENSG00000049245.11	-0.153234	7.49e-05	0.000129203
CAMKK2	ENSG00000110931.17	-0.09377	0.000872958	0.001319
RAC1	ENSG00000136238.16	0.107214	0.00469188	0.00660693
ATG7	ENSG00000197548.11	0.0596712	0.0214786	0.0269459
PIK3R4	ENSG00000196455.6	0.0871654	0.0249319	0.0309036
GNAI3	ENSG00000065135.8	0.0787736	0.0105821	0.0143169
NCKAP1	ENSG00000061676.13	0.11072	0.00523396	0.00732046
CDKN1B	ENSG00000111276.9	0.178466	0.00107156	0.00159577
ATF6	ENSG00000118217.5	0.122973	4.78e-05	8.53e-05
TSC2	ENSG00000103197.15	0.129079	0.0157937	0.0203062
P4HB	ENSG00000185624.13	0.312176	5.27e-07	1.05e-06
RELA	ENSG00000173039.17	0.185404	9.7e-09	2.26e-08
RB1CC1	ENSG00000023287.11	0.128754	0.00266762	0.00386152
EEF2	ENSG00000167658.14	0.43805	1.62e-10	4.3e-10
SQSTM1	ENSG00000161011.18	0.2477	2.33e-06	4.47e-06
MAP1LC3A	ENSG00000101460.11	0.189576	0.00205157	0.00299068
CTSB	ENSG00000164733.19	0.344746	4.11e-07	8.26e-07
NPC1	ENSG00000141458.11	0.121795	0.0192289	0.0242707
RPTOR	ENSG00000141564.12	0.141273	0.0135893	0.0179171
CANX	ENSG00000127022.13	0.405581	1.56e-14	6.59e-14
ATF4	ENSG00000128272.13	0.40981	2.39e-08	5.38e-08
KIF5B	ENSG00000170759.10	0.337551	7.35e-09	1.73e-08
PEA15	ENSG00000162734.11	0.327559	0.00291678	0.00419287
LAMP2	ENSG00000005893.14	0.289743	9.24e-11	2.55e-10
EIF4G1	ENSG00000114867.18	0.355827	2.13e-07	4.37e-07
HSPA5	ENSG00000044574.7	0.467078	3.12e-08	6.87e-08
SAR1A	ENSG00000079332.13	0.240863	5.03e-09	1.21e-08
PPP1R15A	ENSG00000087074.7	0.301275	0.00323479	0.00461795
ITGB4	ENSG00000132470.12	0.388613	8.64e-05	0.000147808
FADD	ENSG00000168040.4	0.211995	5.23e-05	9.25e-05
LAMP1	ENSG00000185896.10	0.420782	7.87e-13	2.86e-12
CASP8	ENSG00000064012.20	0.181038	0.00148734	0.00218354
RAB33B	ENSG00000172007.5	0.110716	0.0359956	0.04383
TBK1	ENSG00000183735.8	0.193865	1.23e-07	2.62e-07
ATG12	ENSG00000145782.11	0.167055	0.000252789	0.000399445
GAPDH	ENSG00000111640.13	0.735598	5.97e-31	9.51e-30
ATG3	ENSG00000144848.9	0.253856	1.96e-07	4.06e-07
WDR45	ENSG00000196998.14	0.233828	1.73e-08	3.98e-08
ATG10	ENSG00000152348.14	0.0943156	0.00414667	0.00587919
ULK1	ENSG00000177169.8	0.209226	0.000123074	0.000207125
HSPA8	ENSG00000109971.12	0.642863	1.65e-13	6.44e-13
RPS6KB1	ENSG00000108443.12	0.171807	2.79e-06	5.3e-06
STK11	ENSG00000118046.13	0.286101	1.7e-07	3.59e-07
BAX	ENSG00000087088.18	0.451481	8.95e-12	2.89e-11
NAMPT	ENSG00000105835.10	0.329935	0.000430075	0.00066437
USP10	ENSG00000103194.14	0.381177	9.85e-15	4.25e-14
BNIP1	ENSG00000113734.16	0.229622	0.000138914	0.000230042
HGS	ENSG00000185359.11	0.350769	1.17e-11	3.61e-11
ATG4B	ENSG00000168397.15	0.336556	5.8e-09	1.38e-08
RB1	ENSG00000139687.12	0.340644	1.77e-10	4.64e-10
APOL1	ENSG00000100342.19	0.490984	0.00088671	0.00133007
PARP1	ENSG00000143799.11	0.484991	3.68e-10	9.4e-10
DNAJB1	ENSG00000132002.6	0.634237	1.34e-17	6.77e-17
TP53	ENSG00000141510.14	0.530496	8.82e-11	2.47e-10
EIF2AK2	ENSG00000055332.15	0.351467	6.76e-14	2.69e-13
ATG16L2	ENSG00000168010.9	0.184818	0.00714527	0.00973073
BNIP3	ENSG00000176171.10	0.209049	0.0167808	0.0214422
PELP1	ENSG00000141456.13	-0.427083	2.14e-11	6.51e-11
ITGA6	ENSG00000091409.13	0.745194	2.5e-13	9.58e-13
WIPI2	ENSG00000157954.13	0.440306	2.93e-26	3.19e-25
ATG16L1	ENSG00000085978.20	0.411799	2.54e-27	3.29e-26
EIF2S1	ENSG00000134001.11	0.52328	1.74e-14	7.2e-14
HSP90AB1	ENSG00000096384.18	1.20702	1.34e-30	1.98e-29
PEX3	ENSG00000034693.13	0.400187	1.28e-09	3.19e-09
IKBKB	ENSG00000104365.12	0.38687	1.58e-15	7.11e-15
RHEB	ENSG00000106615.8	0.708097	5.17e-16	2.43e-15
NAF1	ENSG00000145414.7	0.298362	5.69e-11	1.66e-10
BCL2L1	ENSG00000171552.11	0.933954	1.6e-34	4.14e-33
MLST8	ENSG00000167965.16	0.684703	1.38e-20	9.21e-20
CD46	ENSG00000117335.17	1.04707	1.17e-36	3.46e-35
DDIT3	ENSG00000175197.9	0.734952	1.34e-20	9.21e-20
CASP4	ENSG00000196954.11	0.524244	3.99e-11	1.18e-10
IL24	ENSG00000162892.14	0.221779	0.0108406	0.0145715
PRKCQ	ENSG00000065675.13	0.235492	5.16e-06	9.45e-06
ATIC	ENSG00000138363.13	1.10914	5.63e-32	1.06e-30
DRAM1	ENSG00000136048.12	0.702087	7.58e-12	2.53e-11
EIF4EBP1	ENSG00000187840.4	1.49547	6.51e-25	6.13e-24
BID	ENSG00000015475.17	0.990962	2.06e-21	1.58e-20
MYC	ENSG00000136997.13	1.91359	4.2e-26	4.35e-25
MBTPS2	ENSG00000012174.10	0.582417	5.45e-24	4.51e-23
CAPN10	ENSG00000142330.18	0.685564	9.4e-32	1.62e-30
BIRC5	ENSG00000089685.13	1.51417	3.19e-19	1.89e-18
VEGFA	ENSG00000112715.19	1.32636	5.26e-25	5.18e-24
IFNG	ENSG00000111537.4	0.142917	0.00610644	0.00842689
SPHK1	ENSG00000176170.12	0.93268	1.12e-39	4.64e-38
CDKN2A	ENSG00000147889.15	0.946612	2.34e-51	2.42e-49
TP73	ENSG00000078900.13	0.574043	5.04e-45	2.61e-43
ATG9B	ENSG00000181652.17	0.758504	3.05e-95	6.31e-93
