# Supplementary material for: Analysis of Autophagy‐Related Gene Signature Associated With Clinical Prognosis and Immune Microenvironment in Colorectal Cancer
Source: Mediators Inflamm. 2026 Mar 28;2026:3900151. doi: 10.1155/mi/3900151 (PMC13140268; doi:10.1155/mi/3900151)
Supplement: Supplementary file 4 — Supporting Information 4 Table S3: The expression levels of 11 genes in high and low autophagy score groups were presented. [file MI-2026-3900151-s005.xlsx]

## Sheet: Sheet1
Symbol	logFC	pvalue	FDR
PAH	-1.18965	1.02e-06	5.41e-06
FSIP1	-1.06271	6.85e-05	0.000222147
S100A7	-1.04557	0.0226175	0.0385159
MMP20	-1.04434	0.00361008	0.00754813
CEACAM8	-1.03254	0.000731843	0.00182354
EYA1	-1.02171	0.00337191	0.00710973
ABHD12B	-1.00747	8.32e-05	0.000264116
LDHC	-0.989227	0.00354225	0.00742036
CLGN	-0.971643	0.000147674	0.000437781
ACSL6	-0.95756	4.79e-09	4.9e-08
SYN3	-0.938023	0.00024078	0.000676458
ADH4	-0.931491	9.66e-05	0.000300546
SULT2A1	-0.92687	0.0087642	0.016669
RP1	-0.914122	0.0198737	0.0343926
PCDH20	-0.895907	0.0015317	0.00352309
RIIAD1	-0.893486	8.15e-05	0.000259198
LPO	-0.893047	0.0117626	0.0216083
DPP10	-0.892949	0.0158698	0.0281664
RLN2	-0.870708	1.35e-07	9.02e-07
PADI3	-0.853769	0.0209177	0.0359141
C9orf57	-0.838553	0.00988068	0.0185271
CKMT2	-0.82653	1.29e-05	5.11e-05
DAB1	-0.822074	0.0021151	0.00469327
EGF	-0.81257	0.00423285	0.00872289
SMIM2	-0.81064	0.000822117	0.00202369
SMPX	-0.801069	0.0067679	0.0132799
IZUMO2	-0.796015	0.00773661	0.0149549
GLRA2	-0.792759	0.00836814	0.0160116
TTPA	-0.790552	6.28e-12	1.62e-10
MCMDC2	-0.777849	2.14e-07	1.36e-06
EREG	-0.774233	1.64e-09	1.93e-08
SLC6A4	-0.768346	0.00111914	0.0026641
ERP27	-0.761051	9.67e-07	5.15e-06
DNAH14	-0.755203	8.48e-10	1.09e-08
CPA2	-0.751776	0.0298283	0.0493073
NRG1	-0.747764	0.000109374	0.000336298
PLAC1	-0.736367	0.00647252	0.0127505
SLC22A2	-0.721596	0.028629	0.0475031
LRRIQ3	-0.721072	5.07e-05	0.000170277
GRPR	-0.718824	0.0267591	0.0447412
RIPPLY3	-0.717629	0.000390236	0.00103915
CLN3	-0.712353	0.00257601	0.0055948
TMEM252	-0.704215	0.00374873	0.00781688
TNMD	-0.69947	0.000630448	0.00159114
PLA2G12B	-0.69191	0.000540126	0.00138598
CLDN16	-0.690265	0.000111191	0.000341071
PDE6A	-0.680821	0.0202955	0.0350129
PPBP	-0.677703	0.0225085	0.0383498
MTMR8	-0.676676	4.3e-11	8.28e-10
STOML3	-0.673317	0.0103887	0.019365
DUSP27	-0.672346	0.00552605	0.0110851
PTPRD	-0.670477	1.15e-07	7.85e-07
LY6G6D	-0.668632	0.000122496	0.000370531
SLC13A3	-0.663014	0.0061876	0.0122422
NME5	-0.659511	0.0166481	0.0293458
SLC19A3	-0.65922	1.63e-05	6.28e-05
CCDC170	-0.64991	1.53e-06	7.69e-06
DSC1	-0.647647	0.0159209	0.0282441
CYP4F2	-0.644898	0.000200418	0.000575718
REN	-0.643925	0.0125639	0.0228874
IL5	-0.639357	0.0278825	0.0463888
IL13RA2	-0.638644	0.000824039	0.00202778
BTBD16	-0.638474	9e-05	0.000282627
FANCB	-0.638124	8.81e-11	1.51e-09
FREM2	-0.630449	0.0156281	0.0277884
SUN3	-0.630176	0.0248973	0.041964
EEF1G	-0.62827	0.000280946	0.000774254
NAALADL2	-0.624736	7.5e-08	5.43e-07
ACE2	-0.624331	3.95e-08	3.09e-07
RLN1	-0.620614	0.00719552	0.0140176
SCML2	-0.617698	4.55e-06	2.03e-05
KIAA0825	-0.613843	3.82e-05	0.000132734
SPACA3	-0.612564	0.0222569	0.0380066
RPS6KA6	-0.61184	0.000455391	0.00119071
FXYD4	-0.609137	0.0146092	0.0261905
TEX12	-0.607118	0.0171692	0.0301954
ESRRG	-0.606161	0.0212941	0.0364994
BRCA2	-0.601984	1.74e-12	5.37e-11
MFAP3L	-0.599271	3.79e-05	0.00013184
C4BPA	-0.594354	0.00037042	0.000992364
GRM8	-0.593651	0.000776081	0.00192077
MAP7D2	-0.592544	0.0140838	0.0253574
TIGD4	-0.591451	9.78e-07	5.2e-06
TINAG	-0.589701	1.97e-06	9.63e-06
SLC30A2	-0.587787	0.0277911	0.0462766
CCDC122	-0.585888	4.44e-08	3.42e-07
CCDC7	-0.584408	1.76e-07	1.14e-06
C3orf14	-0.583949	0.0033937	0.00714887
PNPLA1	-0.582189	0.0113222	0.0208836
IL23R	-0.580449	0.000321338	0.000873583
TEX43	-0.578439	0.00402931	0.00834209
HOMER1	-0.575548	7.05e-10	9.22e-09
NAT2	-0.574623	4.8e-07	2.76e-06
PIWIL2	-0.57407	0.000176862	0.000514066
OIT3	-0.573696	0.00728801	0.0141817
HMGN5	-0.571371	1.83e-07	1.17e-06
LRRC36	-0.571004	0.00133323	0.00311101
PTGES3L	-0.570251	1.25e-06	6.47e-06
GPALPP1	-0.569095	7.11e-16	9.48e-14
CCDC113	-0.56821	2.56e-11	5.32e-10
DIAPH3	-0.560758	4.22e-19	2.84e-16
EFCAB5	-0.560554	0.000591311	0.00150217
TRHDE	-0.559951	0.0301058	0.0496764
SMN1	-0.559415	1.37e-12	4.43e-11
PRLR	-0.558785	1.41e-06	7.15e-06
A1CF	-0.558271	3.99e-08	3.12e-07
CASP5	-0.557397	1.74e-06	8.62e-06
MYRIP	-0.556268	4.64e-05	0.000157029
RBP2	-0.554766	0.00465395	0.00949703
SLC38A4	-0.554204	0.0232298	0.0394285
RBM11	-0.551295	0.00814281	0.0156443
MPV17L	-0.551228	0.0029086	0.00623225
EQTN	-0.549254	0.0285362	0.0473592
LRRC19	-0.548189	4.37e-07	2.54e-06
TMEM161B	-0.54775	1.49e-16	2.84e-14
DEPDC4	-0.54639	1.36e-07	9.09e-07
MTBP	-0.544164	1.55e-08	1.36e-07
SLC51B	-0.544149	4.44e-05	0.000151087
CENPK	-0.543355	2.52e-12	7.42e-11
RDH12	-0.543119	0.0142553	0.0256334
DDIAS	-0.542595	9.07e-12	2.23e-10
TMEM170B	-0.541487	0.000225017	0.000638905
TMEM56	-0.541144	2.18e-08	1.85e-07
CTTNBP2	-0.539927	0.000388346	0.00103447
PIPOX	-0.539515	0.0291048	0.0482165
AK9	-0.538665	3.09e-08	2.51e-07
DNM3	-0.538316	0.00581958	0.0116076
TDGF1	-0.536559	1.07e-05	4.32e-05
RDM1	-0.536437	7.52e-06	3.17e-05
AKNAD1	-0.534827	0.0204824	0.035288
PIH1D2	-0.534043	1.88e-06	9.24e-06
ESCO2	-0.533772	3.59e-07	2.13e-06
MATR3	-0.529527	2.85e-05	0.000102531
TEX30	-0.528008	1.17e-12	3.87e-11
HMMR	-0.527984	1.43e-15	1.65e-13
GLYATL1	-0.527696	0.024236	0.0409924
GRIN2B	-0.526985	0.0034101	0.00718049
TBC1D31	-0.525053	5.6e-12	1.47e-10
SLC44A5	-0.524072	0.02488	0.0419439
L3MBTL4	-0.524023	0.0144581	0.0259528
RMDN2	-0.52375	3.37e-07	2.02e-06
GSPT2	-0.523714	6.53e-06	2.8e-05
PUS7L	-0.521582	1.14e-15	1.37e-13
ZNF280B	-0.520856	0.000251411	0.000702751
POLR3G	-0.520552	2.59e-06	1.23e-05
PAQR3	-0.520271	6.4e-11	1.16e-09
FAM72A	-0.518292	3.53e-05	0.000123658
XRCC4	-0.517239	1.8e-15	1.97e-13
MPP7	-0.516999	1.06e-11	2.55e-10
YY2	-0.516443	7.86e-06	3.29e-05
GAS2L3	-0.514857	2.76e-10	4.07e-09
VAV3	-0.514516	4.95e-07	2.83e-06
C5orf34	-0.512115	1.44e-11	3.29e-10
KHDRBS3	-0.512058	3.6e-05	0.000125825
IL1A	-0.510743	0.0194822	0.0337906
LCORL	-0.508275	1.46e-10	2.36e-09
GDPD1	-0.508244	3.14e-07	1.9e-06
ENKUR	-0.507842	0.0199786	0.0345432
LRRC37A3	-0.506852	0.000597045	0.001515
DNAJC6	-0.506721	0.00134855	0.00314012
SRFBP1	-0.505837	2.58e-17	6.91e-15
IL33	-0.505637	5.17e-05	0.000173109
KBTBD8	-0.50547	1.03e-06	5.45e-06
PPARGC1A	-0.505144	0.00107758	0.00257389
UGGT2	-0.504535	1.18e-13	5.67e-12
MMP10	-0.504346	0.0075494	0.0146223
PPP1R14C	-0.503787	1.11e-06	5.82e-06
ITGB3BP	-0.502849	3.63e-13	1.44e-11
PYURF	-0.50268	4.57e-07	2.64e-06
PRRG1	-0.502493	5.12e-12	1.37e-10
APIP	-0.500691	6.12e-12	1.59e-10
GPRASP1	0.500066	8.87e-08	6.3e-07
TMIE	0.500169	0.000235973	0.000665007
ARHGAP22	0.50177	1.61e-07	1.05e-06
SAP25	0.501977	0.000160434	0.000471725
ZBTB32	0.502604	6.93e-07	3.84e-06
GJC2	0.502839	2.31e-05	8.53e-05
UCHL1	0.502852	4.48e-07	2.6e-06
TLR6	0.503335	1.94e-06	9.5e-06
KCND3	0.503508	1.53e-05	5.94e-05
KRT7	0.50357	5.35e-06	2.34e-05
POPDC2	0.503955	3.94e-07	2.32e-06
CASC10	0.504985	2.92e-06	1.37e-05
KLKB1	0.505124	0.000706452	0.00176539
CCDC17	0.505489	2.65e-09	2.9e-08
C2orf74	0.505575	0.00016618	0.000486769
KRT86	0.505628	0.000122932	0.000371777
SCN1B	0.505861	5.72e-10	7.73e-09
LCAT	0.506238	6.27e-22	1.94e-18
LEFTY2	0.506303	0.0051153	0.0103389
GUCA1A	0.50685	0.00502197	0.0101715
COMP	0.507819	5.31e-06	2.32e-05
TRAF3IP3	0.507934	1.42e-07	9.42e-07
HSPB2	0.508199	2.71e-07	1.68e-06
SNCA	0.508242	0.000128366	0.000386924
NMUR1	0.508254	1.95e-08	1.67e-07
SLC5A11	0.508304	0.0215095	0.0368318
KATNAL2	0.508509	1.04e-05	4.22e-05
TTC6	0.508919	0.000147495	0.000437422
PGM5	0.509105	6.13e-06	2.64e-05
CDH2	0.509615	0.000150713	0.00044611
NKX3-2	0.509731	1.65e-06	8.23e-06
GOLGA6L4	0.509942	0.00605998	0.0120143
GPR25	0.510759	0.00274719	0.00592829
CHGA	0.511296	0.00103276	0.00247832
SSTR2	0.511903	0.00080741	0.00199059
RASAL3	0.512102	2.55e-15	2.59e-13
COL11A2	0.513866	0.0220687	0.0377144
RBPMS2	0.514047	4.43e-06	1.98e-05
IBSP	0.51405	0.0018284	0.00412336
IFFO1	0.514118	4.68e-21	8.88e-18
LILRB1	0.514327	5.06e-09	5.15e-08
REM1	0.514657	1.45e-07	9.59e-07
CD109	0.514696	2.83e-05	0.000101859
ACAP1	0.514798	2.26e-13	9.82e-12
UBQLNL	0.514826	4.23e-05	0.000144865
VWCE	0.515041	0.00144571	0.00334471
RND2	0.515344	0.00213479	0.00473289
PRSS35	0.51556	0.000948292	0.00229663
PARP15	0.515814	7.2e-06	3.05e-05
COL22A1	0.516223	0.000517937	0.00133663
SPEF1	0.516795	0.00345761	0.00726469
GNG7	0.516969	7.58e-08	5.48e-07
SPOCD1	0.517018	1.49e-07	9.82e-07
LRRC73	0.517026	6.26e-07	3.5e-06
BNC2	0.517423	8.35e-05	0.000264905
FAM107A	0.517476	3.91e-06	1.78e-05
TNN	0.518134	0.00199757	0.00445742
ISLR2	0.518424	3.71e-05	0.000129261
SLC1A2	0.518799	0.0242652	0.0410282
XIRP1	0.519043	0.0145488	0.0260884
XCL1	0.519735	0.00244038	0.00533339
FLT3LG	0.519759	2.75e-13	1.15e-11
SCN4B	0.520072	5e-07	2.86e-06
F5	0.520079	0.0020639	0.00458956
BTN1A1	0.520115	0.0286561	0.0475429
PRX	0.520547	8.34e-15	6.9e-13
CERS1	0.52093	0.0117863	0.0216466
BFSP2	0.521354	0.00293205	0.00627815
CD72	0.522184	9.36e-12	2.29e-10
NPR1	0.522274	7.27e-11	1.29e-09
MEGF6	0.522568	1.94e-14	1.36e-12
GAS1	0.522831	4.98e-06	2.2e-05
KCND1	0.523072	3.04e-11	6.11e-10
CRTAM	0.523351	0.000490522	0.00127182
PATL2	0.52343	3.17e-07	1.91e-06
TACR2	0.5239	9.36e-05	0.000292625
THSD7A	0.523999	0.000444198	0.0011646
RASGRP4	0.524548	4.06e-07	2.38e-06
TRABD2B	0.524596	1.49e-05	5.8e-05
KIF5A	0.525093	0.00104371	0.0025011
BMP3	0.525128	0.00820289	0.0157461
FAM110B	0.525248	3.61e-07	2.14e-06
CHRM4	0.525249	0.0115261	0.0212186
PTGIR	0.525738	1.33e-10	2.16e-09
RBM20	0.526647	0.024907	0.0419711
SLITRK6	0.526649	0.00305074	0.00649722
SP140	0.526831	1.02e-05	4.15e-05
ACKR1	0.52692	4.29e-08	3.33e-07
GLI2	0.526947	1.84e-08	1.58e-07
ARHGAP9	0.527186	9.37e-15	7.59e-13
ZNF626	0.527192	3.52e-05	0.000123391
DZIP1L	0.527214	8.77e-09	8.33e-08
KSR2	0.527433	2.76e-06	1.3e-05
CPT1B	0.527883	6.25e-09	6.22e-08
MPP4	0.528889	0.010934	0.0202425
ERMN	0.529158	0.000369686	0.000990912
ROPN1L	0.529637	0.0221369	0.0378224
DNAJC5B	0.529895	8.04e-05	0.00025591
S100A1	0.530184	1.64e-05	6.31e-05
ELOVL3	0.530187	0.00218719	0.00483715
GP6	0.530461	0.000420581	0.00110983
SIGLEC16	0.530839	8.11e-06	3.39e-05
TRO	0.531035	5.79e-09	5.81e-08
PIP5KL1	0.531795	2.4e-05	8.82e-05
HMCN2	0.531932	3.36e-07	2.01e-06
UST	0.532349	6.57e-05	0.000213784
KLHL6	0.532808	1.24e-07	8.38e-07
CTXN1	0.532903	9.48e-10	1.2e-08
TMEM151A	0.532943	0.00619683	0.0122589
AURKC	0.533434	5.02e-09	5.11e-08
DCSTAMP	0.533851	0.00561054	0.0112349
NPAS1	0.534097	1.05e-08	9.72e-08
GRIA4	0.534134	0.0166229	0.0293079
ZDHHC15	0.534468	0.000264922	0.000735731
CLEC10A	0.534725	1.97e-07	1.26e-06
MADCAM1	0.534848	7.23e-05	0.000232666
LOXL4	0.534866	1.71e-07	1.11e-06
NTNG2	0.534962	5.49e-08	4.12e-07
KISS1R	0.535076	0.0175076	0.0307347
PIK3R5	0.53512	8e-10	1.03e-08
PLCH2	0.535291	4.89e-05	0.000164768
GABRP	0.535423	0.00179361	0.00405554
CD33	0.53594	5.12e-08	3.86e-07
SDK1	0.536289	2.14e-06	1.04e-05
SYNE1	0.536714	4.4e-07	2.56e-06
GALNT15	0.536762	4.88e-05	0.000164467
PYY	0.536902	0.00880451	0.0167286
PTGER1	0.536985	8.93e-05	0.000280657
GREM2	0.537146	0.000136882	0.000409681
LAT	0.53779	1.33e-06	6.81e-06
MT1M	0.538058	1.16e-06	6.05e-06
GALR2	0.53806	0.00096706	0.00233842
AGRP	0.538135	0.010516	0.0195834
LRFN1	0.538222	6.9e-05	0.000223581
LYVE1	0.53894	1.67e-05	6.41e-05
BTLA	0.539413	9.38e-05	0.000293073
CHST6	0.539522	0.000414842	0.00109656
SLC22A16	0.539525	0.00706748	0.0137977
ATP8A2	0.540369	0.000756443	0.00187727
DTX1	0.541278	6.61e-14	3.5e-12
MUSTN1	0.541312	0.014463	0.0259585
MSANTD1	0.541875	0.00177877	0.00402552
USHBP1	0.541936	9e-12	2.22e-10
PRICKLE1	0.542023	3.45e-05	0.000121268
GRID1	0.542626	3.43e-07	2.05e-06
TFAP2A	0.542716	2.76e-05	9.95e-05
HTR2A	0.542775	0.00194217	0.00435012
CAPN11	0.543017	0.000347264	0.000936983
MAP4K1	0.543345	2.63e-12	7.7e-11
FLRT1	0.543488	1.01e-05	4.11e-05
HTRA4	0.544185	0.000167513	0.000490024
CD1A	0.544576	1.3e-05	5.14e-05
CYP1B1	0.544875	0.000334889	0.000906598
SCN9A	0.545359	0.000843455	0.00207127
GP1BA	0.545581	2.69e-08	2.23e-07
STARD9	0.545995	7.78e-09	7.56e-08
LTF	0.546206	5.57e-07	3.16e-06
STEAP4	0.546313	8.87e-05	0.000279169
MPP2	0.546462	3.32e-07	1.99e-06
FGD2	0.546522	8.58e-13	2.98e-11
SNAI3	0.546737	4.08e-11	7.94e-10
UPK3B	0.548097	0.000822671	0.00202473
GUCA2B	0.548135	0.00149149	0.00344032
NKAPL	0.549505	0.000489821	0.00127043
FAM163A	0.549566	0.000100333	0.000311025
ZCCHC18	0.54972	1.3e-06	6.68e-06
GPR182	0.550326	9e-05	0.000282627
SLC34A3	0.550788	0.0019518	0.00437042
TRIM46	0.5513	3.95e-09	4.13e-08
C14orf132	0.5517	1.16e-07	7.91e-07
LRMP	0.551729	6.95e-07	3.85e-06
ZNF667	0.551816	2.83e-05	0.000101859
PRDM8	0.551855	1.19e-05	4.76e-05
SYNGR4	0.552087	0.0092739	0.0175064
SIGLEC9	0.552646	1.35e-09	1.63e-08
SYNC	0.552997	1.75e-06	8.66e-06
CCR7	0.553032	1.16e-08	1.06e-07
CCDC114	0.553248	0.00060259	0.00152731
C1QL1	0.553293	5.52e-06	2.41e-05
ISM1	0.553852	3.02e-05	0.000107745
SSC5D	0.554143	2.76e-08	2.27e-07
MOV10L1	0.554401	1.07e-05	4.32e-05
LRRC4B	0.554648	9.21e-08	6.52e-07
TRPV4	0.554894	3.72e-09	3.93e-08
NXPH4	0.555098	0.000618632	0.00156387
OR2B6	0.555147	0.00608936	0.0120679
SLC18A1	0.556624	0.00499577	0.0101291
POU2AF1	0.556964	5.96e-07	3.35e-06
MYOZ2	0.557112	0.0090889	0.0171992
FOXD4	0.557117	1.87e-05	7.09e-05
FZD9	0.557153	0.00195307	0.00437263
NLRP1	0.557298	7.25e-11	1.29e-09
FRAS1	0.55791	2.03e-05	7.62e-05
MYOT	0.557986	0.00713949	0.0139172
EBF4	0.55847	2.12e-15	2.23e-13
FGF14	0.559007	0.00781887	0.0150875
RAMP1	0.559826	6.77e-13	2.41e-11
GATA3	0.560133	8.59e-10	1.1e-08
MCEMP1	0.560193	0.000140666	0.000419099
GBA3	0.560207	0.00200961	0.00447977
ZFP92	0.560393	0.000132964	0.00039915
NGF	0.560395	5.15e-06	2.26e-05
LTA	0.560586	7.01e-09	6.88e-08
MAP2	0.56124	0.00889437	0.0168845
NUDT10	0.561562	0.000740663	0.00184165
ADCYAP1	0.56158	0.002022	0.00450415
ANKRD35	0.562051	6.99e-09	6.86e-08
LILRB5	0.562379	4e-07	2.35e-06
NLRP12	0.563245	0.000512678	0.00132505
GPR174	0.563369	0.000112821	0.000345181
PRELP	0.564028	1.18e-06	6.14e-06
HSPB7	0.564197	2.33e-05	8.6e-05
PARVG	0.564453	5.32e-13	1.98e-11
FIGN	0.565087	4.07e-05	0.000140193
SLC5A10	0.565295	0.000893751	0.00217921
LINGO1	0.565724	1.91e-08	1.64e-07
CAMK2A	0.565861	0.000695255	0.0017405
CARD9	0.565889	4.73e-07	2.72e-06
SLC11A1	0.566235	1.83e-09	2.12e-08
CHRDL1	0.566271	8.48e-05	0.000268204
PDE1B	0.566422	2.72e-05	9.82e-05
NTRK2	0.566679	0.00777589	0.0150167
ADCY5	0.566961	1.39e-05	5.46e-05
GRIN2C	0.56765	0.0129489	0.0235195
PLA2G5	0.568583	3.97e-05	0.000137145
TECTA	0.568948	8.29e-07	4.48e-06
TENM4	0.569159	6.18e-06	2.66e-05
BGLAP	0.569629	1.89e-09	2.18e-08
BMPR1B	0.570059	0.0107576	0.0199493
ST8SIA1	0.570208	1.04e-05	4.22e-05
KRT81	0.570333	0.0108584	0.0201241
ISL1	0.570377	0.00131148	0.00306811
STK32B	0.570457	3.83e-06	1.75e-05
SNPH	0.570772	5.03e-08	3.81e-07
NEFH	0.57139	2.05e-05	7.68e-05
GIMAP5	0.571433	3.27e-05	0.000115597
ISL2	0.57184	2.93e-07	1.79e-06
EMILIN3	0.572155	3.05e-06	1.42e-05
HHIPL1	0.572392	7.98e-09	7.7e-08
UBAP1L	0.572482	1.39e-11	3.2e-10
GREB1	0.573056	2.22e-06	1.07e-05
GP9	0.573497	0.0223297	0.0380972
PLK5	0.573776	0.0294845	0.0487969
TMEM221	0.574379	1.13e-05	4.54e-05
GIPR	0.574972	1.66e-07	1.08e-06
MAP6	0.575005	1.5e-05	5.84e-05
PM20D1	0.575775	0.00843372	0.0161112
SLC7A2	0.575844	5.28e-05	0.000176258
TMEM130	0.576662	0.000525659	0.00135497
POMC	0.576985	1.5e-05	5.84e-05
SCARA5	0.577323	4.84e-06	2.14e-05
MYOZ1	0.577809	0.000112906	0.000345304
MYT1	0.577835	0.009778	0.0183553
CCDC151	0.577889	2.98e-05	0.000106514
S1PR4	0.578086	3.12e-14	1.95e-12
GDF7	0.578236	0.000735463	0.00183138
C16orf54	0.578256	9.96e-08	6.95e-07
RNF150	0.578367	0.000125081	0.000377611
HTR2B	0.578737	0.00325778	0.00689541
MAPK12	0.579148	1.89e-08	1.62e-07
ABCA3	0.579387	8.22e-07	4.45e-06
KLK3	0.579509	0.0098753	0.0185219
SIRPB2	0.579549	2.95e-07	1.8e-06
REEP2	0.579756	1.84e-07	1.18e-06
MLC1	0.579868	0.00124805	0.00293706
SYPL2	0.579947	0.000233298	0.000658428
ERICH6	0.580114	0.00706488	0.0137944
DNAH11	0.580128	0.02232	0.0380858
WNT10B	0.580207	0.000261407	0.000726883
SHISA3	0.580462	0.000114783	0.000350283
TESPA1	0.580719	3.98e-07	2.34e-06
TUB	0.581373	5.69e-06	2.47e-05
IQCA1	0.581425	0.000332448	0.000900305
TMEM100	0.582511	9.96e-05	0.000308824
C4A	0.58273	1.63e-06	8.14e-06
PTPRU	0.582768	1.04e-09	1.3e-08
SALL2	0.583244	1.03e-06	5.45e-06
CDSN	0.584042	0.00135523	0.00315378
NPTXR	0.584157	3.29e-06	1.52e-05
HOXD4	0.584217	1.53e-05	5.94e-05
NPR3	0.584322	0.00224949	0.00495592
IL16	0.584328	4.44e-12	1.22e-10
PEG3	0.584408	0.000103157	0.000318703
MYRFL	0.58475	0.00803654	0.0154555
RIMBP3	0.584808	0.000851913	0.00208939
TNFSF8	0.584832	4.41e-07	2.56e-06
FBXO39	0.584905	0.00216808	0.00479982
KCNT2	0.585763	0.00278898	0.00600674
OSBPL6	0.586117	0.00300036	0.0064058
MORN3	0.586633	0.0020103	0.00448065
WTIP	0.586696	2.22e-12	6.63e-11
GPR173	0.586722	1e-08	9.32e-08
KLRC4	0.586744	0.0202209	0.0349076
SRL	0.588008	7.16e-05	0.000230605
FBLN7	0.588608	3.7e-09	3.91e-08
FCGR2B	0.588952	1.17e-06	6.1e-06
HTR1B	0.589457	5.13e-05	0.000171919
NRK	0.589534	0.0154245	0.0274738
SIGLEC7	0.590057	1.96e-09	2.24e-08
WDR86	0.590217	2.71e-11	5.54e-10
SOX8	0.590423	0.00101561	0.00244169
CAND2	0.590485	2.77e-08	2.28e-07
KCNMB1	0.590609	1.18e-06	6.14e-06
KANK3	0.590876	1.29e-17	4.6e-15
MYOM1	0.59092	7.52e-06	3.17e-05
GLI3	0.591027	8.12e-07	4.4e-06
OTOA	0.591489	0.000559088	0.00142923
HS3ST2	0.591522	4.08e-05	0.000140475
ENDOU	0.591541	0.000936094	0.002271
SLIT2	0.592527	1.02e-05	4.15e-05
SERPINA5	0.592905	0.000410517	0.00108717
RIMBP2	0.593919	0.00100612	0.00242226
ABI3BP	0.594519	7.4e-07	4.06e-06
KCNAB3	0.594799	1.68e-10	2.66e-09
ATP1B2	0.595689	7.35e-06	3.11e-05
HK3	0.595699	6.68e-11	1.2e-09
MATN1	0.595753	7.99e-06	3.34e-05
RASA4B	0.595903	0.00223798	0.0049383
CNIH2	0.595933	1.03e-05	4.18e-05
PDCD1	0.59597	1.55e-09	1.84e-08
EBF3	0.596126	0.000135481	0.000406233
SCGN	0.596598	0.000998219	0.00240474
RUNDC3A	0.597018	0.0209053	0.0358967
ZNF135	0.597038	5.4e-06	2.36e-05
LRRN2	0.597077	1.92e-06	9.41e-06
CP	0.597091	0.00333782	0.00704844
JPH2	0.597572	4.28e-06	1.92e-05
GRIK3	0.598213	0.000909067	0.00221307
MYO1G	0.598319	1.77e-15	1.96e-13
CD37	0.599172	6.31e-18	2.72e-15
ANKRD65	0.599318	1.74e-08	1.51e-07
NCF1	0.59972	1.74e-09	2.03e-08
GATA1	0.599904	0.0011297	0.0026851
ADARB2	0.599982	0.00701575	0.013721
UBASH3A	0.600369	3.74e-10	5.29e-09
TMEM121	0.600705	2.7e-08	2.23e-07
GNB3	0.601199	1.8e-11	4.01e-10
ZNF365	0.601474	0.015195	0.027137
SRRM3	0.601498	6.28e-05	0.000205211
ARL9	0.60243	2.09e-05	7.81e-05
DMRTA1	0.602897	0.013011	0.0236184
CALML3	0.603203	0.00911687	0.0172479
CLNK	0.603371	5.43e-05	0.000180525
GNRH2	0.603415	0.00504453	0.0102092
NHSL2	0.60533	0.000461447	0.00120451
DGKI	0.605377	0.000248923	0.000697183
TNNI2	0.605863	3.38e-08	2.71e-07
ADAMTSL3	0.606576	0.000104311	0.000321818
STX1B	0.60703	7.04e-07	3.89e-06
KCND2	0.607309	0.00438988	0.00901765
TMCC2	0.607536	9.72e-11	1.65e-09
CFAP74	0.60764	0.00305769	0.00650933
CFP	0.60788	1.84e-11	4.09e-10
FAM20A	0.608226	6.73e-10	8.85e-09
LMO3	0.609071	0.00468329	0.00954809
WDFY4	0.609192	1.95e-09	2.23e-08
FCN1	0.609889	6.11e-06	2.64e-05
NAP1L2	0.611145	0.00198784	0.00444083
KCNIP3	0.611149	3.61e-05	0.000126118
PDE6G	0.611246	8.37e-09	8.04e-08
TMEM108	0.611251	1.21e-05	4.83e-05
KIAA1549L	0.611252	0.000597625	0.00151622
CILP2	0.611322	0.000305791	0.000835577
LHX2	0.611477	0.0189084	0.0329062
FGF10	0.611865	3.19e-05	0.000113002
RANBP3L	0.612182	0.0132444	0.0240083
PNPLA7	0.613847	1.13e-13	5.5e-12
WFIKKN1	0.614113	1.09e-06	5.73e-06
C2CD4C	0.614411	0.000259357	0.000721961
TMEM190	0.61547	2.31e-05	8.53e-05
PNMA6A	0.615677	0.00722296	0.0140622
POU2F2	0.615755	3.77e-11	7.45e-10
ENTPD3	0.615771	0.000264124	0.000733778
TRIM7	0.615915	4.06e-05	0.00013988
MASP1	0.617083	0.00583269	0.0116278
SYT8	0.617155	1.22e-05	4.86e-05
CDH4	0.617417	0.00147073	0.00339701
CBFA2T3	0.617674	1.83e-06	9.02e-06
ASB2	0.61787	2.78e-10	4.1e-09
CHRM1	0.617871	3.93e-05	0.000135885
LRRC55	0.618156	0.000420283	0.00110923
PURG	0.618333	0.0138725	0.0250206
ANKRD1	0.618391	0.0230011	0.0390859
COLEC12	0.618608	4.88e-08	3.72e-07
PRSS27	0.619148	8.46e-05	0.000267681
PTGIS	0.619164	7.23e-08	5.26e-07
CHIT1	0.619291	0.00139919	0.00324875
SLC35G5	0.61974	0.00547905	0.0109978
SYCE1	0.619797	0.0260591	0.0436984
SLIT3	0.620031	7.57e-09	7.38e-08
CHRD	0.621406	3.08e-14	1.93e-12
MEIS2	0.621536	1.06e-07	7.32e-07
PPFIA2	0.62157	5.12e-05	0.000171621
EVC2	0.62211	6.69e-09	6.62e-08
PIK3R6	0.622222	2.16e-14	1.48e-12
TBC1D10C	0.622508	3.16e-16	5.04e-14
GPR162	0.623599	2.98e-16	4.9e-14
KCNE1	0.623719	0.0133474	0.0241779
GZMK	0.623952	8.59e-07	4.63e-06
JAKMIP1	0.625526	4.59e-06	2.04e-05
TLX2	0.625981	0.000949184	0.00229807
C12orf42	0.626351	0.00236638	0.00518758
SLC16A7	0.626458	0.000819235	0.00201724
ST8SIA2	0.626662	0.000780033	0.00192931
NTN1	0.626683	1.43e-11	3.27e-10
CDH15	0.626847	0.00143255	0.00331872
CACNA1F	0.626968	1.78e-05	6.78e-05
MAST1	0.626978	4.54e-07	2.63e-06
SPTB	0.627371	2.11e-05	7.87e-05
SLC16A8	0.627434	3.36e-05	0.0001184
NR2E3	0.628075	0.00657792	0.0129449
FOXD1	0.628294	0.000116637	0.00035496
THPO	0.628708	0.00150192	0.00346128
IL21R	0.628884	1.02e-09	1.28e-08
GRM2	0.629398	0.000594163	0.00150867
SIGLEC11	0.629561	3.2e-06	1.49e-05
MMRN1	0.630222	7.14e-05	0.000230105
RGS9	0.630341	2.02e-09	2.3e-08
CCDC178	0.631638	0.0027655	0.00596448
SIGLEC6	0.632188	6.7e-05	0.000217739
NME8	0.632426	0.000218021	0.000620993
GYPE	0.633087	0.000896249	0.00218427
LRFN5	0.633345	0.000465691	0.00121395
PSTPIP1	0.633779	6.03e-19	3.89e-16
CHGB	0.634582	0.0108617	0.0201279
CREG2	0.634592	0.00255646	0.00555547
CCIN	0.634595	0.00114946	0.00272956
KCNMA1	0.634868	1.52e-06	7.65e-06
PTPRT	0.634871	0.0223971	0.0382037
CALML6	0.634982	3.12e-05	0.000110801
ZAP70	0.635756	3.88e-14	2.34e-12
PRDM6	0.635824	8.98e-07	4.81e-06
MYO15A	0.635904	0.000770065	0.0019074
GCK	0.636596	0.00016279	0.000477744
ABCG4	0.636704	0.000215839	0.000616077
TPBGL	0.636969	3.39e-05	0.000119267
C1QTNF7	0.637385	0.00018601	0.000537826
TEKT3	0.637496	1.68e-05	6.45e-05
A1BG	0.63858	8.65e-06	3.59e-05
HCRTR1	0.638927	0.00295316	0.0063181
PTCH2	0.638971	4.29e-14	2.56e-12
MDGA1	0.639177	3.92e-07	2.31e-06
ALOX12B	0.640712	0.000123608	0.000373602
ITGAM	0.642373	3.75e-12	1.05e-10
HAMP	0.642483	1.7e-05	6.52e-05
C3orf20	0.642604	0.00739563	0.014364
HRH2	0.643545	2.3e-05	8.51e-05
AR	0.64377	0.00057695	0.00146955
KCNJ4	0.643798	0.0165749	0.02924
DCLK1	0.643902	0.000152113	0.000449652
SMTNL1	0.644586	0.000117604	0.000357551
SLC24A4	0.64606	0.000142511	0.000424187
DHH	0.646605	3.44e-08	2.75e-07
STAR	0.646744	0.00439252	0.00902187
STAP1	0.647228	5.49e-05	0.000182363
CNGA4	0.647395	0.000152388	0.000450293
TNFSF14	0.647443	6.48e-10	8.57e-09
IZUMO1	0.647633	0.00183836	0.00414341
CD79B	0.648248	2.86e-12	8.28e-11
NFATC1	0.648259	1.4e-12	4.52e-11
PGLYRP4	0.648745	0.00434795	0.00893626
C1QTNF4	0.650472	2.17e-06	1.05e-05
GPR146	0.650707	7.19e-12	1.83e-10
EBF2	0.651191	0.000248225	0.000695354
DLEC1	0.651608	9.52e-07	5.07e-06
OFCC1	0.651988	0.0284878	0.0473095
SEC14L5	0.652053	0.001793	0.00405476
PSD	0.652343	1.05e-09	1.31e-08
BSN	0.652604	0.0141372	0.0254476
RHBDL3	0.65292	0.0101174	0.018914
KLHDC7B	0.653242	1.3e-08	1.17e-07
OGN	0.65406	0.000696634	0.00174282
CASQ1	0.654236	0.000424233	0.00111794
PLXNA4	0.65456	4.23e-06	1.9e-05
PRDM16	0.655038	1.89e-05	7.15e-05
CHRDL2	0.655735	1.85e-06	9.11e-06
HOXD1	0.656706	2.82e-05	0.000101546
ECEL1	0.65785	0.000275182	0.000760809
ANKS1B	0.658308	0.00313382	0.00666223
CYP4F22	0.658713	0.000317965	0.00086563
ALOXE3	0.658909	0.000925557	0.0022472
KRT1	0.659038	0.0100217	0.0187669
FMO2	0.659789	0.00539587	0.010845
ATRNL1	0.659982	0.0143153	0.0257263
KIF17	0.660217	1.72e-10	2.72e-09
LHB	0.660254	0.000356414	0.000958161
ARHGAP20	0.660383	5e-07	2.86e-06
ITGA10	0.660574	1.75e-05	6.68e-05
ASIC3	0.660579	1.38e-08	1.23e-07
NBEA	0.66074	4.56e-05	0.000154728
SH2D6	0.660999	0.000862827	0.00211381
PNOC	0.661268	6.38e-06	2.74e-05
MYL2	0.661611	0.0232162	0.0394097
TMEM132B	0.662042	0.00671403	0.0131876
SPATC1	0.662544	6.44e-05	0.000209996
C19orf84	0.662626	0.0186631	0.0325305
MYOZ3	0.662876	0.000473233	0.00123257
NACAD	0.662951	7.19e-10	9.38e-09
APLP1	0.664041	2.25e-07	1.42e-06
SSPO	0.664741	0.0217403	0.0371902
ICAM5	0.665429	1.28e-05	5.08e-05
MAMLD1	0.66601	2.03e-08	1.73e-07
IDO2	0.666431	9.77e-05	0.00030348
MATK	0.667583	2.93e-09	3.18e-08
TDRD10	0.669284	7.73e-08	5.58e-07
MIOX	0.670249	0.00511186	0.0103333
TENM3	0.671066	1.79e-05	6.82e-05
PTPRN	0.671142	0.000217924	0.000620931
RNF112	0.671999	4.03e-06	1.82e-05
YPEL4	0.672228	1.13e-07	7.74e-07
NALCN	0.672258	0.00144713	0.0033471
TMEM163	0.67281	1.04e-07	7.2e-07
PPFIA4	0.673085	2.96e-07	1.81e-06
PRAM1	0.673772	4.72e-12	1.28e-10
PAPPA2	0.674522	0.010877	0.0201513
CHRNB4	0.675293	0.000313789	0.000855768
OLIG2	0.675303	0.0158586	0.0281499
SGCG	0.675527	0.00469879	0.00957716
ADH1A	0.677505	0.0175693	0.0308255
SYT15	0.677612	0.000376531	0.00100629
SST	0.678782	0.00230271	0.00506597
SLC4A3	0.679527	1.41e-07	9.37e-07
TCF15	0.679703	1.74e-06	8.62e-06
CNTN1	0.680044	0.00487127	0.00990001
TNFRSF8	0.680508	1.97e-10	3.05e-09
SUSD4	0.681755	0.0015515	0.00356335
RCVRN	0.682071	0.0243786	0.041193
TENM2	0.68268	0.0285044	0.0473269
GZMM	0.683193	6.47e-14	3.45e-12
LYNX1	0.684013	2.63e-08	2.19e-07
TULP1	0.684055	0.00418352	0.00863387
NKAIN4	0.684192	0.000100899	0.000312351
PGR	0.684439	7.85e-05	0.000250533
SARDH	0.684737	7.62e-13	2.68e-11
SLC46A2	0.684765	3.83e-05	0.000133022
GPR20	0.685329	9.11e-08	6.46e-07
TLR10	0.685783	4.47e-05	0.000151941
IGSF21	0.687369	8.9e-10	1.14e-08
AANAT	0.68749	2.41e-05	8.85e-05
IGSF5	0.687676	0.000375879	0.00100473
CHI3L2	0.688593	5.58e-06	2.43e-05
SYT5	0.688891	0.0217128	0.0371471
MMP17	0.689065	9.39e-09	8.83e-08
ARHGEF4	0.689617	2e-06	9.74e-06
JAKMIP3	0.69004	2.43e-06	1.16e-05
PLD4	0.690642	2.47e-09	2.73e-08
CFAP57	0.690735	0.00100882	0.00242777
CLDN11	0.691484	1.71e-05	6.55e-05
CSDC2	0.691535	5.01e-08	3.8e-07
FAM171A2	0.691576	9.85e-11	1.66e-09
CLEC18A	0.692205	3.34e-05	0.000117749
ST18	0.692224	0.0201585	0.0348142
MMP23B	0.69243	3.03e-07	1.85e-06
BOC	0.692732	1.34e-09	1.62e-08
LPA	0.692823	0.0115068	0.0211912
DLG2	0.693829	4.19e-05	0.000143654
KEL	0.694121	1.17e-05	4.69e-05
NPHS1	0.694691	0.0258562	0.0433816
DOCK3	0.694873	5.04e-05	0.000169343
RHBG	0.695249	0.00791527	0.0152469
WNT9A	0.695861	3.84e-11	7.55e-10
TMEM145	0.696203	6.1e-05	0.000200006
THBS4	0.6963	4.33e-05	0.000147832
ABCG8	0.696377	0.000352555	0.000948941
PLIN1	0.697607	0.00921288	0.0174104
JAKMIP2	0.697877	1.85e-05	7.03e-05
SIGLEC1	0.698246	7.22e-12	1.83e-10
TSKS	0.698358	0.00660522	0.0129904
GFRA2	0.698904	3.24e-07	1.95e-06
SCN4A	0.699481	0.00293919	0.00629082
DAND5	0.700552	0.000251292	0.000702673
HSD3B2	0.700667	0.0236963	0.0401586
PRND	0.700757	0.00118629	0.00280622
CDH23	0.70181	5.38e-08	4.05e-07
CHRNA3	0.702277	5.3e-06	2.32e-05
PAK3	0.70259	0.000137879	0.000412257
ADAMTS16	0.702648	0.000156814	0.000462135
KCNG2	0.702664	2.64e-06	1.25e-05
IL9R	0.702859	2.61e-06	1.24e-05
CEBPE	0.702953	0.000175837	0.000511568
CYP2A6	0.704215	0.0174774	0.0306907
CARNS1	0.704633	4.51e-06	2.01e-05
MATN4	0.704696	0.000267377	0.000741749
OCM	0.705003	6.85e-05	0.000222147
SCNN1D	0.705436	2.78e-13	1.16e-11
SCN3B	0.706484	0.00304808	0.00649424
CDO1	0.707012	0.00013949	0.000416076
CCDC85A	0.70737	0.000145216	0.00043116
ANKRD33B	0.707403	8.1e-07	4.39e-06
CHD5	0.708527	0.00212116	0.00470402
CDK5R2	0.70875	0.0131325	0.0238156
MAGEL2	0.709225	0.000159187	0.000468414
PNCK	0.709761	0.000111752	0.000342452
ARMC4	0.709953	0.0017373	0.00394206
GFRA1	0.710423	4.32e-06	1.94e-05
HAND1	0.710687	0.00856998	0.0163409
RET	0.711275	4.47e-05	0.000151941
ADRB1	0.711502	1e-05	4.08e-05
SLC5A12	0.711736	0.0120073	0.0219795
DAO	0.711997	0.0177838	0.0311842
ITIH4	0.712283	0.000540198	0.00138598
WNT6	0.712885	0.000866349	0.00212076
NPAS3	0.713188	0.000268449	0.000744323
RGMA	0.713402	6.49e-09	6.44e-08
SERPINB2	0.713584	0.0131653	0.0238704
PIANP	0.715058	1.62e-06	8.1e-06
DPY19L2	0.715653	0.000533789	0.00137387
PRODH	0.715722	8.14e-06	3.4e-05
ROBO3	0.715787	1.33e-12	4.33e-11
GNG13	0.716308	0.00408888	0.00845322
ASPA	0.716391	1.06e-05	4.29e-05
MAPT	0.716687	0.000475191	0.00123705
RASGRP2	0.71881	2.97e-14	1.9e-12
GRIN3B	0.718822	1.18e-05	4.72e-05
NYAP1	0.718902	1.66e-06	8.27e-06
ESR1	0.719071	1.07e-06	5.63e-06
LGALS12	0.719707	0.00265188	0.00573863
KIRREL3	0.720482	1.52e-05	5.91e-05
TAS1R1	0.721375	0.017425	0.030607
DIRAS2	0.722867	0.0141989	0.0255408
CR1	0.724401	2.88e-05	0.00010349
ADORA2A	0.724438	6.92e-05	0.000223995
PPP2R2B	0.724828	1.43e-05	5.6e-05
DPEP2	0.724883	7.85e-14	4.03e-12
WNT16	0.725314	0.0149711	0.0267556
ADHFE1	0.725748	3.16e-10	4.57e-09
ANKRD55	0.725986	0.00115223	0.00273529
LY9	0.726951	1.44e-07	9.54e-07
CORO6	0.727103	8.48e-11	1.46e-09
GCKR	0.727175	0.000178214	0.00051751
MARCO	0.7278	6.06e-07	3.4e-06
ZFP57	0.728334	0.0011899	0.00281391
NEFL	0.728653	0.0299387	0.049464
ADAMTS10	0.728718	3.19e-17	8.22e-15
TBX21	0.728765	1.49e-07	9.82e-07
KRT2	0.729523	0.0161296	0.0285455
RHOXF1	0.729747	2.67e-05	9.68e-05
AGTR1	0.729762	0.00246062	0.0053721
AMH	0.729886	8.83e-08	6.28e-07
SLC28A1	0.730097	0.0159065	0.0282219
CIDEB	0.732649	7.25e-06	3.07e-05
ANKRD53	0.732903	1.57e-09	1.86e-08
LINGO3	0.734055	1.98e-07	1.26e-06
AMZ1	0.734228	2.2e-05	8.17e-05
INA	0.734648	0.021151	0.0362783
SYNGR1	0.735348	4.36e-09	4.51e-08
MEOX2	0.73548	8.18e-05	0.000259992
GNAO1	0.735787	4.22e-06	1.9e-05
AQP5	0.736366	0.00966009	0.0181623
TMOD1	0.736899	3.58e-08	2.84e-07
DUSP26	0.73697	2.51e-05	9.17e-05
CD19	0.738867	9.19e-08	6.5e-07
CCL23	0.739579	1.38e-08	1.23e-07
CPZ	0.740209	1.52e-11	3.44e-10
GRIN1	0.741049	3.26e-07	1.96e-06
PRKCG	0.741779	2.12e-05	7.91e-05
DAPK1	0.741782	1.33e-21	2.94e-18
PHYHIP	0.742874	2.41e-07	1.51e-06
HBA1	0.743221	0.000116966	0.000355821
BHMT2	0.743471	1.02e-06	5.41e-06
BEX1	0.743834	0.000331351	0.000897852
KCNJ1	0.743847	0.0233809	0.0396718
HOXC6	0.744136	8.35e-05	0.000264905
NKAIN1	0.744737	0.00330144	0.00698304
RELN	0.745043	0.000281101	0.000774416
HAND2	0.745924	8.86e-06	3.66e-05
ITGAD	0.745943	0.0126733	0.0230694
DLGAP2	0.7464	0.0159483	0.0282896
KLHL14	0.746829	0.0203764	0.0351329
NCR3	0.746889	9.96e-10	1.25e-08
MSH4	0.747165	0.00652826	0.0128521
PENK	0.747401	0.0182495	0.0319116
MAPK4	0.747508	0.00840161	0.0160657
KCNF1	0.74891	0.000170293	0.000497215
SPIB	0.750407	8.62e-07	4.64e-06
MEGF10	0.751014	0.000250221	0.000700184
NGFR	0.751107	9.31e-07	4.97e-06
RORB	0.753045	0.00198084	0.00442711
TTR	0.754246	0.00333764	0.00704844
FCRL2	0.754417	5.37e-05	0.0001788
NOVA1	0.75532	0.000719743	0.00179657
FGF8	0.755407	0.0196622	0.0340723
PKHD1L1	0.756691	0.00333734	0.00704844
CACNA1A	0.756921	1.2e-05	4.79e-05
FAM189A2	0.757175	9.54e-08	6.71e-07
FXYD2	0.757419	0.00648095	0.0127655
KRT13	0.758813	0.0288925	0.0479196
OXT	0.759953	4.49e-05	0.000152486
KLF17	0.760131	0.00207254	0.00460677
GUCY2D	0.760361	0.00108914	0.00259988
DPYSL4	0.762459	3.68e-07	2.18e-06
TUBA4B	0.764187	0.000299926	0.000821292
TIMD4	0.76626	1.56e-05	6.05e-05
PMP2	0.767794	0.0217856	0.0372552
SUSD5	0.767911	3.11e-05	0.000110497
ZNF385D	0.768283	0.000671767	0.00168497
BCHE	0.769056	0.000489034	0.00126881
CDK15	0.769383	0.00788607	0.0151982
HOXC8	0.770003	0.000231402	0.000653793
GDF3	0.770565	0.00448892	0.00919423
GNG8	0.770756	1.14e-06	5.96e-06
NRAP	0.771151	0.00302829	0.0064583
COLGALT2	0.771921	0.00158767	0.00363885
CYP11A1	0.773359	1.88e-05	7.12e-05
ZFHX4	0.773407	3.5e-05	0.000122857
ADAMTS18	0.774049	0.00186698	0.00419752
WNT7B	0.774859	0.00181316	0.00409376
KCNJ5	0.774907	1.04e-07	7.2e-07
RBFOX3	0.775755	0.00720384	0.0140303
FABP4	0.776198	0.00027835	0.000768331
POLR2F	0.777926	0.00158265	0.00362896
ANK2	0.778866	2.98e-07	1.82e-06
LDB3	0.779108	0.00024548	0.000688412
SERPINC1	0.781046	0.000549232	0.00140659
CLEC2L	0.783068	0.014704	0.0263422
IRX3	0.783402	3.63e-05	0.000126759
PTCRA	0.783553	8.29e-05	0.000263325
CHRFAM7A	0.784126	0.000796607	0.0019659
ZNF835	0.785478	9.79e-08	6.86e-07
FBXO15	0.7857	2.24e-05	8.3e-05
SYT12	0.78668	0.000221144	0.000628947
PRL	0.786843	0.0111925	0.020674
CASQ2	0.78711	0.000917708	0.00223165
GJD3	0.788833	0.000274346	0.000758633
ITIH3	0.788949	7.73e-08	5.58e-07
DPEP3	0.789375	0.0028085	0.0060412
SEMA3D	0.789776	0.00296753	0.00634621
NTSR1	0.789804	0.000327446	0.000888159
HES7	0.789892	0.00416962	0.00860749
SGCA	0.790686	1.13e-07	7.74e-07
VTCN1	0.793945	0.00525758	0.010596
VIPR2	0.795345	3.8e-07	2.25e-06
TLL1	0.795398	0.000131562	0.000395248
STAB2	0.796537	1.03e-07	7.16e-07
IGSF1	0.796589	0.00129353	0.00303025
GPR31	0.797258	0.00752681	0.0145861
DNAAF1	0.798652	0.000167706	0.000490496
GAP43	0.800992	2.37e-05	8.72e-05
CAMK2N2	0.801341	2.24e-05	8.3e-05
OPRL1	0.801377	6.91e-11	1.24e-09
C5orf49	0.801502	0.00182762	0.00412294
ADAM33	0.801873	1.43e-11	3.27e-10
AZU1	0.802392	0.000320135	0.000871078
GPR62	0.802776	0.0158397	0.0281195
C7	0.803861	4.79e-08	3.66e-07
ADRA1A	0.804171	0.00838178	0.0160337
PYGM	0.80427	1.22e-05	4.86e-05
CAMP	0.804943	0.000166756	0.000488179
TF	0.805479	0.00739303	0.0143608
FSCN3	0.805535	0.00305758	0.00650933
VRTN	0.806008	0.00341457	0.00718599
SIAH3	0.806715	0.0261188	0.0437842
IGLON5	0.806979	3.06e-05	0.000108946
ADAM11	0.807602	6.77e-06	2.89e-05
KRT79	0.808814	0.0231522	0.039314
ZNF831	0.808824	4.36e-06	1.95e-05
AVPR2	0.810141	1.22e-05	4.86e-05
BEGAIN	0.810267	2.23e-08	1.88e-07
PDE6B	0.812232	4.06e-09	4.24e-08
TREML1	0.812448	4.74e-09	4.85e-08
PRPH	0.812461	0.00031708	0.000863525
RETN	0.81389	1.09e-05	4.39e-05
SHISA8	0.815105	0.00595465	0.0118389
RIMS1	0.816291	0.002796	0.00601766
NECAB2	0.816673	0.00548467	0.0110063
MCHR1	0.816865	1.72e-05	6.58e-05
FFAR3	0.817103	0.000102275	0.000316041
DIRAS1	0.817289	2.38e-05	8.76e-05
CLDN18	0.817522	0.0126134	0.0229694
DNER	0.817548	0.00159436	0.003652
EPHA5	0.817866	0.00180228	0.00407159
GALNT16	0.81875	2.17e-05	8.08e-05
HTR6	0.818828	0.0105271	0.0195993
ANGPTL1	0.819913	8.38e-05	0.000265639
WNT9B	0.820313	0.0175561	0.0308093
EMX1	0.820389	0.000751623	0.00186621
CCL19	0.820578	6.56e-14	3.49e-12
IL31RA	0.822095	0.0296517	0.0490631
CCBE1	0.823434	0.00043121	0.0011342
ANKRD2	0.823753	1.87e-05	7.09e-05
FXYD7	0.827164	5.65e-06	2.46e-05
CCDC180	0.82721	3.86e-06	1.76e-05
TEKT2	0.829434	0.0014448	0.00334311
RAB3C	0.829847	0.00189223	0.00424627
IQSEC3	0.831629	8.99e-08	6.39e-07
ELFN2	0.832643	0.00230311	0.00506611
GRIK4	0.833626	6.2e-05	0.000202983
ABCA6	0.834696	5.33e-07	3.03e-06
CRTAC1	0.834784	0.000415938	0.00109927
HOXC4	0.837296	7.13e-06	3.02e-05
EFCAB1	0.83752	0.00984605	0.0184737
CPEB1	0.838575	3.86e-05	0.000133974
PKNOX2	0.839595	1.13e-06	5.92e-06
VWA5B2	0.840175	0.00235161	0.00516033
VPREB3	0.840669	2.74e-11	5.6e-10
PLA2G2D	0.840834	2.24e-07	1.41e-06
GRIP2	0.842743	1.26e-05	5.01e-05
PCDH9	0.843188	0.00899819	0.0170442
HTR3A	0.843189	0.000684064	0.00171415
PTPN5	0.844366	5.89e-05	0.000194025
SEMA3E	0.845255	0.0242517	0.0410145
RGS13	0.84534	0.00161328	0.00368989
TNFRSF13C	0.846738	3.36e-13	1.35e-11
PEG10	0.850801	0.000757324	0.00187915
ZNF385B	0.854418	0.0102284	0.0191076
NCR1	0.855843	2.26e-05	8.37e-05
PDZD4	0.855985	2.1e-08	1.78e-07
BEND5	0.857432	2.96e-12	8.56e-11
FDCSP	0.858462	2.53e-07	1.58e-06
ACR	0.85995	0.000249594	0.000698629
NOG	0.860242	0.000115728	0.00035268
SLC17A7	0.861791	6.41e-06	2.75e-05
MAMDC2	0.861919	2.63e-05	9.55e-05
KLRK1	0.861924	1.57e-06	7.88e-06
LY6H	0.862786	4.07e-08	3.17e-07
INSM1	0.863212	0.000534805	0.00137557
ANGPT4	0.864585	1.73e-06	8.59e-06
BAALC	0.865644	1.18e-08	1.07e-07
VAX2	0.866163	2.05e-05	7.68e-05
TMEM155	0.867296	3.84e-06	1.75e-05
ZMYND10	0.867384	1.6e-08	1.4e-07
SPTA1	0.867505	0.0146337	0.0262284
ELANE	0.86811	2.98e-06	1.4e-05
PACSIN1	0.869586	1.11e-06	5.82e-06
NTN5	0.870137	7.11e-08	5.18e-07
SYT3	0.870159	0.00101181	0.00243445
AFF3	0.870562	2.32e-06	1.12e-05
FCRL4	0.870969	0.000936673	0.00227205
SNAP25	0.871592	0.00435692	0.00895233
NOX5	0.872282	0.0211198	0.0362369
KCNN1	0.874065	0.00508818	0.0102881
HOMER2	0.874684	0.000916682	0.00222967
IFNE	0.876206	0.00617344	0.0122205
LOXHD1	0.877167	0.00065921	0.0016567
NOS1	0.877731	0.00875551	0.0166559
TNXB	0.878466	1.61e-09	1.91e-08
TNR	0.878867	0.0250048	0.0421222
KCNK12	0.879978	2.35e-07	1.47e-06
JPH3	0.881897	0.0196896	0.0341121
LILRA4	0.882186	3.29e-06	1.52e-05
CEND1	0.882499	1.56e-09	1.85e-08
HRASLS5	0.883493	0.000843737	0.00207131
EXTL1	0.883941	1.64e-05	6.31e-05
NTRK1	0.88567	3.79e-08	2.98e-07
ZBTB16	0.886541	0.000982787	0.00237237
SCN7A	0.890445	0.00187587	0.00421506
KCNK3	0.890979	0.00110112	0.00262646
INHA	0.891244	0.00744444	0.0144461
TEPP	0.891263	0.019356	0.0336094
HCN2	0.892667	1.79e-07	1.15e-06
NAT8L	0.893824	0.000172475	0.000502549
NRG2	0.894171	4.72e-05	0.000159562
FGF5	0.895503	0.00288914	0.00619829
PCYT1B	0.89621	0.000150928	0.000446576
LRRIQ1	0.896812	0.00899965	0.0170449
NUTM1	0.896998	0.000259115	0.000721547
FGFBP2	0.897022	6.91e-07	3.83e-06
P2RY4	0.897719	0.0123033	0.0224576
ELAVL4	0.898772	0.000582181	0.00148141
CYP46A1	0.899352	2.56e-05	9.33e-05
PDZRN4	0.901257	0.000146408	0.000434365
ZNF683	0.903952	3.07e-07	1.86e-06
CACNA1E	0.904418	0.0138227	0.0249454
EFCAB12	0.904929	9.72e-07	5.17e-06
ADH1B	0.906058	1.55e-06	7.79e-06
ACTN3	0.908014	0.013073	0.023717
SV2B	0.90845	3.82e-06	1.74e-05
SLC26A10	0.908617	2.27e-07	1.43e-06
CASKIN1	0.910165	0.000529282	0.0013634
FLG	0.912462	0.0123533	0.0225409
ZNF804A	0.913702	8.45e-06	3.51e-05
CCNA1	0.91616	0.0188471	0.032817
KCNQ5	0.916326	0.0169313	0.0298008
PNMT	0.916835	0.000210024	0.000601079
PTH1R	0.917765	5.77e-08	4.31e-07
HAS1	0.917782	3.33e-05	0.000117503
VTN	0.918045	2.92e-05	0.00010466
EPHA6	0.919814	0.00789939	0.0152201
GABRA3	0.920421	0.0143326	0.0257483
STAC	0.921313	1.43e-07	9.48e-07
SERPINA3	0.922632	0.00865491	0.0164869
GATA5	0.926842	0.00637768	0.0125781
GRIK5	0.927732	9.47e-08	6.67e-07
FAM43B	0.929271	2e-06	9.74e-06
MAL	0.929974	5.88e-12	1.54e-10
VIT	0.931324	6.67e-07	3.71e-06
ATP6V1B1	0.933143	5.48e-06	2.39e-05
CLEC4F	0.933962	6.33e-05	0.000206714
OSR1	0.93779	1.68e-08	1.46e-07
PAX5	0.942423	7.12e-06	3.02e-05
AHSG	0.944232	0.00897855	0.0170133
COL26A1	0.94459	0.00343425	0.00722444
GFRA3	0.944807	2.19e-07	1.38e-06
PIRT	0.945377	0.000205952	0.00059019
SPEG	0.945541	2.04e-08	1.74e-07
SHOX2	0.947049	0.000192645	0.000554522
KCNH3	0.949454	1.86e-05	7.06e-05
SHANK1	0.950541	8.45e-05	0.000267529
PLXNB3	0.951912	7.47e-10	9.72e-09
EPHB6	0.95261	2.27e-06	1.09e-05
ACSM5	0.953572	6.63e-06	2.83e-05
ABCA9	0.956339	8.46e-08	6.05e-07
TMEM59L	0.957643	7.88e-06	3.3e-05
FEV	0.962795	0.0176101	0.0308901
SLC34A2	0.964113	0.0129442	0.0235164
PLIN4	0.965461	1.91e-05	7.22e-05
SMYD1	0.965671	0.00271328	0.00586247
CTNND2	0.965905	8.53e-05	0.000269345
OPN4	0.96646	0.0272213	0.0454061
APCDD1L	0.967418	1.9e-06	9.32e-06
SYT15	0.9677	2.31e-05	8.53e-05
GDF5	0.969137	0.0015659	0.00359426
TNFRSF13B	0.969544	3.19e-07	1.92e-06
PTPRZ1	0.970175	0.0126671	0.0230644
AQP2	0.972397	0.00639178	0.0126043
RSPO2	0.972657	0.00289902	0.00621603
EYA4	0.973285	0.00381195	0.00793053
KIF19	0.974912	2.46e-05	9.01e-05
APOA1	0.977811	0.000120459	0.000365226
C16orf89	0.979857	1.49e-08	1.31e-07
LRRC71	0.981213	0.000695804	0.00174159
TBX1	0.981747	1.98e-09	2.26e-08
GPIHBP1	0.982025	1.52e-07	1e-06
RADIL	0.989682	1.16e-05	4.65e-05
UNC13A	0.99028	0.00265489	0.00574434
PTCHD1	0.990594	0.00842968	0.016108
RASGEF1C	0.99091	0.00258255	0.00560586
CNTNAP3	0.991209	0.000241587	0.00067811
SCRG1	0.992075	0.00304084	0.00648327
HOXC9	0.992122	3.42e-07	2.04e-06
DNAJC5G	0.993184	0.0152702	0.027246
PHOX2A	0.99436	0.000190846	0.000549958
CAMK2B	0.994713	0.00578102	0.0115397
BACH2	0.99606	4.35e-08	3.37e-07
SLC12A3	0.998992	0.00184702	0.0041599
GALNT13	0.999678	0.0227783	0.0387557
PCDH10	1.00128	0.000662834	0.00166446
WSCD2	1.00577	0.000878327	0.00214701
SNTG2	1.00627	0.00689788	0.0135144
IGFALS	1.00689	2.6e-05	9.45e-05
MAB21L1	1.00694	2.49e-05	9.1e-05
GRIA1	1.00712	0.00244808	0.0053485
KRT222	1.00726	0.00277474	0.00598106
SLITRK5	1.00744	0.00814728	0.015651
C2orf40	1.00789	2.49e-05	9.1e-05
ZSCAN4	1.00969	0.001521	0.00350212
SLC6A17	1.01293	0.000261055	0.000726034
GPR88	1.01457	1.78e-05	6.78e-05
HPCAL4	1.01654	0.00858465	0.0163631
ABCC8	1.01719	0.00035526	0.000955224
MUC5AC	1.01778	4.05e-06	1.83e-05
FAM216B	1.01803	0.000736553	0.0018332
P2RX6	1.01912	7.95e-06	3.33e-05
CYP8B1	1.0201	0.00349241	0.00732885
KRT9	1.02019	0.00134563	0.00313568
SPTBN4	1.02111	0.000607741	0.00153961
TPO	1.02242	1.06e-08	9.78e-08
AFF2	1.0237	0.0127378	0.0231768
SFRP1	1.02492	4.18e-07	2.44e-06
MS4A1	1.02699	4.33e-07	2.52e-06
CALY	1.02704	0.000654249	0.00164477
TACR1	1.02863	2.43e-05	8.92e-05
ZNF80	1.02893	0.00243875	0.00533189
RYR1	1.02937	7.45e-05	0.000239099
RNF165	1.02976	0.00229361	0.00504809
KLF14	1.03091	0.0143243	0.0257366
DCHS2	1.03104	0.00146534	0.00338607
FCRL3	1.03132	1.02e-07	7.09e-07
ARX	1.03142	6.16e-05	0.000201759
LRRC4C	1.03231	1.77e-05	6.75e-05
FCRLA	1.03443	1.04e-07	7.2e-07
TSGA10IP	1.03556	0.0038709	0.00804452
HGFAC	1.03999	0.00843663	0.0161126
FAM57B	1.04068	0.000236362	0.000665618
SOAT2	1.04138	0.00383816	0.00798077
TRIM50	1.04229	0.00137011	0.00318553
NRG3	1.04331	0.00374544	0.00781108
SLC5A7	1.04357	0.00942077	0.0177533
TCEAL2	1.04397	0.000351526	0.000946336
NPAS4	1.04496	0.000881003	0.00215254
ABCA8	1.04629	6.93e-07	3.84e-06
AMHR2	1.0494	0.0178684	0.0313111
CTNNA3	1.05037	0.000478493	0.00124376
SCN11A	1.05139	2.62e-05	9.52e-05
RSPO1	1.052	8.78e-06	3.64e-05
GPM6A	1.05724	0.00140627	0.00326413
ART4	1.06145	0.000766369	0.00189916
MYBPC2	1.06228	9.83e-08	6.88e-07
CILP	1.06255	2.42e-08	2.03e-07
DPYS	1.06277	0.0239419	0.040557
NLGN1	1.06338	0.00794136	0.0152915
BEND4	1.06414	4.38e-05	0.000149341
NTN3	1.06472	0.0157632	0.0280046
CELF4	1.06541	0.00532339	0.0107133
NXF3	1.0663	0.000116232	0.000353937
KRT5	1.06732	0.0057033	0.0113981
CD22	1.06928	1.32e-09	1.6e-08
NETO1	1.06973	0.00131949	0.00308229
NKX2-2	1.07082	0.0123662	0.0225591
MYOC	1.07147	0.0133907	0.0242478
HIPK4	1.07302	3.45e-07	2.06e-06
RGS7	1.07629	0.0045077	0.0092278
TAGLN3	1.07669	0.000236589	0.000666136
GALR3	1.07871	0.00011129	0.000341307
PLP1	1.07891	4.32e-05	0.000147555
CRYBA2	1.07929	9.4e-06	3.86e-05
SLC27A6	1.08016	0.0115423	0.0212415
IGSF11	1.08081	0.00593024	0.0117949
CNTN5	1.08255	0.00795144	0.015309
SIRPD	1.08442	0.0201154	0.0347486
VWA3A	1.08542	0.000572226	0.00145944
SLC30A3	1.08634	0.000745225	0.00185121
C11orf21	1.0867	3.88e-05	0.000134427
MUSK	1.08784	1.27e-05	5.04e-05
CALHM1	1.08883	0.00839563	0.0160562
CHRM2	1.09288	0.0029537	0.00631839
USH1G	1.09327	0.00603835	0.0119776
ADD2	1.09485	7.55e-05	0.000241856
CPN2	1.09522	0.00120074	0.0028365
PEX5L	1.09677	0.00965969	0.0181623
IGF1	1.0974	1.63e-06	8.14e-06
GADL1	1.09857	0.00304006	0.0064825
HEATR9	1.10019	8.52e-05	0.000269084
ACADL	1.10701	0.0262854	0.0440294
SLITRK2	1.10718	0.00414396	0.00856024
PANX2	1.10799	1.76e-07	1.14e-06
PVALB	1.10998	3.62e-06	1.66e-05
KCNIP1	1.11032	0.000128944	0.000388439
FGF22	1.11039	4e-05	0.000138058
CHRNB2	1.1104	0.0229926	0.0390807
NEFM	1.11082	6.91e-05	0.000223812
SLITRK3	1.1111	0.0028377	0.00609892
GAS2L2	1.1112	0.000696289	0.00174252
ATP1A2	1.12109	1.35e-05	5.31e-05
CTSG	1.12264	5.1e-10	6.97e-09
LRAT	1.12465	0.00618223	0.0122332
FAM181B	1.13019	0.00302056	0.00644447
NPTX1	1.13078	0.00011285	0.000345201
SLC35F3	1.13198	0.00547506	0.0109913
PRIMA1	1.13223	1.35e-05	5.31e-05
KIR3DL2	1.13247	0.000638195	0.0016085
MGAT4C	1.13315	0.00132398	0.00309035
B3GAT1	1.1452	2.61e-05	9.48e-05
CR2	1.14787	1.71e-08	1.48e-07
POU3F1	1.15311	0.000346908	0.000936186
TMEM151B	1.1553	0.00513129	0.0103699
PNMA3	1.16145	1.97e-06	9.63e-06
KCNK2	1.16337	3.89e-05	0.000134713
TSPAN32	1.16964	7.63e-06	3.21e-05
CDH19	1.17024	8.51e-05	0.000268933
ITIH1	1.17092	0.000483708	0.00125605
WDR38	1.17179	0.00120402	0.00284297
HOXC10	1.17325	0.000856991	0.00210051
SLC26A9	1.17622	0.0050109	0.0101544
STMN4	1.18199	0.000908599	0.00221228
RIC3	1.18205	1.99e-05	7.48e-05
ACTN2	1.18954	0.0013476	0.00313931
SSTR3	1.19474	6.06e-05	0.00019882
NPPC	1.19562	5.81e-05	0.000191675
SCN2B	1.19873	1.77e-06	8.75e-06
WNT1	1.19916	0.000467783	0.0012192
RFX6	1.19924	0.00180792	0.00408253
PHOX2B	1.20497	0.00122436	0.00288657
MORN5	1.2069	0.000514102	0.00132762
AQP10	1.20902	0.000260388	0.000724309
KCNB1	1.21152	0.000985399	0.0023783
CNR1	1.21194	1.86e-05	7.06e-05
MGAT5B	1.21289	0.00130254	0.00304858
ATP1A4	1.21409	0.000329041	0.000892172
UNC5A	1.21438	1.68e-06	8.37e-06
PI16	1.22247	8.75e-08	6.24e-07
TMEFF2	1.2419	0.0108766	0.0201513
CADM3	1.24322	1.65e-08	1.44e-07
CNTNAP3B	1.24383	0.000440995	0.00115757
WFIKKN2	1.24893	0.00751832	0.0145731
CLEC4G	1.2499	4.55e-08	3.5e-07
SLC6A19	1.25366	1.64e-05	6.31e-05
CYP21A2	1.26691	4.18e-06	1.88e-05
LCNL1	1.27227	1.92e-06	9.41e-06
CACNA1B	1.27335	0.000536818	0.0013796
INSRR	1.27467	0.00573104	0.0114488
COL19A1	1.276	0.000648704	0.00163215
CNR2	1.27904	2.5e-07	1.56e-06
LMX1B	1.27927	0.000912425	0.0022209
PRR18	1.28022	0.000568801	0.00145195
GCGR	1.28058	0.00363934	0.0076052
SORCS1	1.28224	7.62e-06	3.21e-05
LINGO2	1.28764	0.00246997	0.00538795
KIR2DL3	1.29186	0.004839	0.00983831
PKD1L2	1.29579	0.0123909	0.0225934
STAC2	1.2964	0.000837007	0.00205675
SLC7A10	1.29878	0.00290784	0.00623148
MAP1LC3C	1.30124	3.16e-14	1.96e-12
ANGPTL7	1.30202	7.02e-06	2.99e-05
MUC6	1.31927	7.42e-05	0.000238235
BLK	1.32006	1.81e-09	2.1e-08
FRMPD4	1.32191	0.0206606	0.0355515
TRPV6	1.32495	0.000254493	0.000710643
APOB	1.34344	0.00170773	0.0038818
FOXD3	1.35041	1.98e-06	9.67e-06
HPR	1.35046	0.0112607	0.0207925
DRC7	1.35685	0.0037764	0.00786822
CNTN2	1.36079	0.000971964	0.00234808
DNAI1	1.36651	0.0248867	0.0419507
XKR4	1.36732	0.000636101	0.00160358
TNNT3	1.36937	6.83e-05	0.000221592
ATCAY	1.37281	0.0127853	0.0232522
RERGL	1.37454	2.91e-06	1.37e-05
PON1	1.37587	0.000513909	0.00132756
LONRF2	1.37947	7.8e-05	0.000249143
CMTM5	1.38353	0.000203381	0.000583362
DPP6	1.39292	0.000144122	0.00042824
SYT6	1.42917	0.0100831	0.0188636
PGLYRP2	1.43384	0.0153237	0.0273289
P2RX2	1.43888	0.000609709	0.00154389
ADRB3	1.44703	0.000425371	0.00112056
RBP3	1.45274	0.00272306	0.00588114
ATP2B2	1.46425	0.0274056	0.0456839
ABCB5	1.48315	0.000301517	0.00082521
CFAP46	1.49527	8.46e-05	0.000267681
CMA1	1.52225	8.44e-08	6.03e-07
GRIN2A	1.53206	0.00251304	0.00546955
FCER2	1.56434	1.15e-07	7.85e-07
ADCYAP1R1	1.56654	9.39e-06	3.86e-05
NRXN1	1.56997	0.00143438	0.00332098
RTP5	1.57789	8.25e-06	3.44e-05
SEZ6L	1.57896	0.00914234	0.0172918
SEZ6	1.59354	0.0134542	0.0243513
SPAG6	1.59366	0.0155952	0.0277378
KIF1A	1.59715	0.000280305	0.0007729
FAM129C	1.63364	7.16e-07	3.95e-06
CNGA3	1.63387	0.00165749	0.00378039
FCRL1	1.64363	7.66e-07	4.17e-06
DBH	1.64809	9.55e-06	3.92e-05
SNAP91	1.66461	8.28e-06	3.45e-05
ZFR2	1.70998	0.0172582	0.0303279
KCNA1	1.73285	0.00120037	0.00283607
TCL1A	1.7369	1.07e-08	9.84e-08
SPOCK3	1.74612	0.0102775	0.0191831
CXCR5	1.75184	1.83e-07	1.17e-06
SLC7A14	1.75771	0.0205927	0.0354544
PCSK2	1.78931	0.0224223	0.0382291
CD300LG	1.80583	0.00164203	0.00374677
FBN3	1.81103	0.0045245	0.00925853
ASTN1	1.81829	0.00418268	0.0086333
ZIC1	1.83303	0.0181497	0.0317573
DPYSL5	1.93494	0.0160405	0.0284334
SCN2A	2.08408	0.000484095	0.00125684
AICDA	2.27795	0.000331891	0.000899111
