# Supplementary material for: Analysis of Autophagy‐Related Gene Signature Associated With Clinical Prognosis and Immune Microenvironment in Colorectal Cancer
Source: Mediators Inflamm. 2026 Mar 28;2026:3900151. doi: 10.1155/mi/3900151 (PMC13140268; doi:10.1155/mi/3900151)
Supplement: Supplementary file 5 — Supporting Information 5 Table S4: Total 1320 significantly differentially expressed genes (SDGs) between the high‐risk and low‐risk groups were shown in TCGA CRC samples. [file MI-2026-3900151-s006.xlsx]

## Sheet: DEGs-func
Category	Term	Count	PValue	FDR	Genes
GOTERM_BP_DIRECT	GO:0007268~chemical synaptic transmission	53	5.13e-15	2.1e-11	CHRM2, SNAP25, CHRM1, CHRM4, HTR2B, GRIK4, HTR2A, DBH, GRM2, HTR6, KIF5A, BSN, PRKCG, CHRNB2, CHRNB4, KCND2, HTR3A, GRIA1, NLGN1, CHRNA3, KCNA1, NRXN1, CACNA1B, SLC1A2, CACNA1A, CACNA1E, GLRA2, GRIN2A, PTCHD1, GALR3, SV2B, HRH2, KCNMB1, PENK, KCNN1, NPTX1, NTSR1, SNCA, SYT5, GABRP, HOMER1, GABRA3, HTR1B, GRIN2B, GRIN1, HCRTR1, DLG2, SST, PNOC, PLP1, CHRFAM7A, KCNK3, SCN2B
GOTERM_BP_DIRECT	GO:0007411~axon guidance	35	4.16e-09	7.4e-06	EPHB6, RET, ROBO3, TENM2, SEMA3D, NRXN1, ARX, SEMA3E, GATA3, GLI3, GLI2, NTN3, CDH4, RELN, DPYSL5, BOC, KIF5A, TNR, SLIT3, SLIT2, SCN1B, NTRK1, EPHA5, NGFR, EPHA6, FOXD1, UNC5A, CNTN5, GFRA3, GDF7, LHX2, MYOT, CNTN1, CNTN2, CDK5R2
GOTERM_BP_DIRECT	GO:0071805~potassium ion transmembrane transport	28	5.42e-09	7.4e-06	KCNG2, SNAP25, SLC24A4, KCNE1, KCNA1, ATP1A4, ATP1A2, LRRC55, NALCN, KCNMB1, KCNN1, KCNF1, KCNH3, KCND1, KCNIP1, KCND2, KCNB1, KCND3, ABCC8, KCNK12, KCNIP3, KCNAB3, FXYD4, KCNMA1, KCNQ5, KCNK2, KCNK3, HCN2
GOTERM_BP_DIRECT	GO:0007155~cell adhesion	70	9.81e-09	1.01e-05	CNTNAP3, PTPRT, PTPRU, SIGLEC9, ITGAM, CTNND2, STAB2, ICAM5, COMP, PSTPIP1, CDH4, IBSP, CDH2, BOC, HMCN2, CYP1B1, TNR, MADCAM1, PGM5, TINAG, CD33, SCN1B, MYBPC2, ACTN2, IZUMO1, APLP1, GP1BA, CLDN11, MMRN1, ITGAD, MYOT, CLDN18, IGFALS, CLDN16, CDH15, FREM2, ITGB3BP, FBLN7, NLGN1, TNXB, PCDH10, LY9, THBS4, COL19A1, VTN, RELN, BGLAP, CNTNAP3B, HAS1, FLRT1, CTNNA3, SUSD5, SIGLEC16, CDSN, CD72, CNTN5,…
GOTERM_BP_DIRECT	GO:0035725~sodium ion transmembrane transport	24	2.44e-08	2e-05	SLC34A3, SLC34A2, SLC12A3, SLC24A4, SLC6A19, SLC6A17, ATP1A4, ATP1A2, SLC5A10, NALCN, SLC6A4, SCNN1D, SCN11A, SCN9A, SCN7A, SLC17A7, SCN4A, SCN2A, SCN3B, SCN4B, ASIC3, HCN2, SCN1B, SCN2B
GOTERM_BP_DIRECT	GO:0007267~cell-cell signaling	38	4.99e-08	3.41e-05	VIPR2, DHH, LHB, TRHDE, ADRA1A, GATA1, TSPAN32, FGF5, PANX2, GJC2, AMH, WNT1, CD33, FCRL2, CCL23, PTGIR, FGFBP2, WNT9B, WNT9A, GDF5, SSTR3, EREG, POMC, BMP3, AR, ADCYAP1, FGF14, GJD3, ADORA2A, SST, LTA, XCL1, TNFSF8, PGR, MAPT, INHA, HCN2, SIGLEC6
GOTERM_BP_DIRECT	GO:0060079~excitatory postsynaptic potential	18	1.06e-07	6.19e-05	CHRNB2, MPP2, CHRNA3, CHRNB4, GRIK5, SEZ6, GRIN2C, GRIN2B, GRIN1, NPAS4, P2RX6, GLRA2, GRIN2A, ADORA2A, P2RX2, CHRFAM7A, DGKI, SNCA
GOTERM_BP_DIRECT	GO:0034765~regulation of ion transmembrane transport	27	1.24e-07	6.36e-05	KCNG2, KCNA1, CACNA1B, CACNA1A, CACNA1F, CACNA1E, NALCN, CALHM1, SCN11A, SCN9A, SCN7A, SCN3B, KCNJ1, KCNJ4, KCNF1, KCNJ5, KCNH3, KCND1, KCND2, KCNB1, KCND3, KCNK12, KCNMA1, KCNQ5, SCN4A, SCN2A, HCN2
GOTERM_BP_DIRECT	GO:0010628~positive regulation of gene expression	61	6.93e-07	0.000316	RET, MYOM1, RHOXF1, NR2E3, SLC6A4, FGF5, RIMS1, HMGN5, FGF8, SOX8, AMH, ZNF683, FOXD1, MUSK, SLC11A1, OSR1, NOG, AVPR2, NRG1, ANK2, WNT16, NGF, POU3F1, IL1A, AR, HAND2, PGR, TLR6, SLC24A4, CEBPE, NRXN1, SLC22A2, ARX, GATA5, ALOX12B, WNT6, GJC2, MUSTN1, STAP1, APOB, PPARGC1A, NTSR1, FGF22, NKX2-2, TFAP2A, NTRK2, IL33, EGF, GCGR, ZNF804A, LILRB1, IGF1, AZU1, GDF7, STAR, FEV, RLN2, PLP1, CNTN1, SLC2…
GOTERM_BP_DIRECT	GO:0006814~sodium ion transport	20	1.61e-06	0.000659	SLC34A3, SLC12A3, SLC13A3, ATP1A4, SLC5A11, SLC5A12, ATP1A2, ATP1B2, SLC5A10, SLC5A7, SCNN1D, SCN11A, SCN9A, SCN7A, SCN4A, SCN2A, SCN3B, SCN4B, SCN1B, SLC38A4
GOTERM_BP_DIRECT	GO:0006936~muscle contraction	19	4.07e-06	0.0015174	TMOD1, RYR1, MYOM1, MYBPC2, ACTN3, ACTN2, TACR2, CKMT2, GNAO1, P2RX6, SGCA, GALR2, MYOT, TNNT3, TNNI2, SCN7A, SCN4A, NOS1, ANKRD2
GOTERM_BP_DIRECT	GO:0001501~skeletal system development	24	5.16e-06	0.00176184	HES7, WFIKKN1, AHSG, SHOX2, NPR3, COL11A2, WFIKKN2, NOG, CHRD, PRELP, GDF3, PTH1R, IGF1, HOXC10, COL19A1, GLI2, COMP, BMP3, EXTL1, BGLAP, TLL1, INHA, BMPR1B, NKX3-2
GOTERM_BP_DIRECT	GO:0045165~cell fate commitment	15	5.83e-06	0.00180917	WNT10B, WNT7B, WNT9B, GATA5, GATA3, WNT9A, WNT16, GATA1, GDF7, WNT6, GAP43, FGF8, GAS1, SOX8, WNT1
GOTERM_BP_DIRECT	GO:0007187~G-protein coupled receptor signaling pathway, coupled to cyclic nucleotide second messenger	16	6.26e-06	0.00180917	CHRM2, PTGIR, CHRM1, CHRM4, HTR2B, HTR1B, PTH1R, HTR2A, SSTR2, SSTR3, HTR6, GALR3, CNR2, ADRB3, HRH2, CNR1
GOTERM_BP_DIRECT	GO:0014059~regulation of dopamine secretion	11	6.62e-06	0.00180917	CHRNB2, SYT5, GRM2, SYT3, SYT12, HTR1B, SYT15, HTR2A, SYT8, SYT6, SNCA
GOTERM_BP_DIRECT	GO:0006813~potassium ion transport	17	7.62e-06	0.001843	KCNJ4, KCNF1, KCNG2, KCNJ5, KCNH3, KCND3, ABCC8, KCNA1, ATP1A4, ATP1A2, ATP1B2, KCNAB3, KCNMB1, KCNMA1, KCNN1, KCNJ1, KCNK3
GOTERM_BP_DIRECT	GO:0035235~ionotropic glutamate receptor signaling pathway	9	7.64e-06	0.001843	GRIA1, CLN3, GRIN3B, GRID1, GRIK5, GRIK3, GRIK4, GRIN1, GRIA4
GOTERM_BP_DIRECT	GO:0099560~synaptic membrane adhesion	10	9.4e-06	0.00208626	PTPRD, NTNG2, NLGN1, LRFN5, SLITRK2, NRXN1, SLITRK3, NRG1, LRRC4C, LRRC4B
GOTERM_BP_DIRECT	GO:0007218~neuropeptide signaling pathway	21	9.67e-06	0.00208626	NXPH4, ECEL1, OPRL1, SORCS1, SSTR2, GRPR, SSTR3, MCHR1, HCRTR1, POMC, PYY, ADCYAP1, GLRA2, GALR3, GALR2, PNOC, PENK, KISS1R, NMUR1, AGRP, NTSR1
GOTERM_BP_DIRECT	GO:0042391~regulation of membrane potential	20	1.12e-05	0.00227365	CHRNB2, POPDC2, GABRP, KCNH3, CHRNA3, CHRNB4, ACTN2, KCNA1, ABCB5, GABRA3, ATP1A4, GRIK3, HTR3A, GRIN1, RIMS1, GLRA2, KCNMA1, CHRFAM7A, CNIH2, HCN2
GOTERM_BP_DIRECT	GO:0007626~locomotory behavior	18	1.21e-05	0.00227365	CHRNB2, SNAP25, CHRNA3, CHRNB4, PDE1B, GPR88, ELAVL4, NRG1, DBH, C1QL1, ADCY5, GNAO1, RELN, ADORA2A, MYO15A, CDH23, CNTN1, ASTN1
GOTERM_BP_DIRECT	GO:0060078~regulation of postsynaptic membrane potential	11	1.27e-05	0.00227365	GRIA1, ADCYAP1, FGF14, CHRM1, KCND2, GRID1, KCNA1, GABRA3, GRIK3, GRIK4, ADRB1
GOTERM_BP_DIRECT	GO:0035418~protein localization to synapse	8	1.28e-05	0.00227365	NLGN1, RELN, MPP4, HOMER1, NPHS1, NRXN1, BSN, SHANK1
GOTERM_BP_DIRECT	GO:0007165~signal transduction	111	1.43e-05	0.00243525	RERGL, VIPR2, CHRM1, CHRM4, CTNND2, GUCA1A, GPR173, ENDOU, RPS6KA6, DPYSL5, TNFRSF8, SOX8, CHGB, CHRNB2, CHRNB4, DAPK1, FLT3LG, ANK2, HPCAL4, AR, PGR, IGFALS, GRIA1, CHRNA3, BEX1, NPR1, PDE1B, LHB, GATA3, RASAL3, RASGRP2, TRHDE, ARHGAP22, CD79B, ARHGAP20, KLRK1, PENK, CASKIN1, ASIC3, TNFSF14, STAC, LRRN2, IGF1, ESR1, FGF14, OGN, PNOC, RLN2, GNRH2, GNB3, RADIL, TNFSF8, CHRFAM7A, RLN1, LAT, ARHGAP9…
GOTERM_BP_DIRECT	GO:0019233~sensory perception of pain	14	1.58e-05	0.00259431	CHRNB2, KCND2, HOXD1, OPRL1, TACR1, ADCYAP1, UCHL1, GRIN2A, CNR2, CNR1, PENK, SCN9A, SCN3B, ALOXE3
GOTERM_BP_DIRECT	GO:1905606~regulation of presynapse assembly	11	2.31e-05	0.00364261	PTPRD, NTNG2, LRFN5, SLITRK2, NRXN1, SLITRK3, SLITRK6, SLITRK5, MDGA1, SNCA, LRRC4B
GOTERM_BP_DIRECT	GO:0007188~adenylate cyclase-modulating G-protein coupled receptor signaling pathway	13	7.79e-05	0.0118236	CHRM2, ADCYAP1R1, VIPR2, GIPR, GCGR, AVPR2, PTH1R, GNAO1, GALR3, ADORA2A, ADRB3, GALR2, CNR1
GOTERM_BP_DIRECT	GO:0045109~intermediate filament organization	14	0.000126	0.0183854	KRT81, KRT2, KRT1, KRT79, KRT13, KRT7, KRT5, KRT86, KRT9, BFSP2, NEFL, NEFM, INA, PRPH
GOTERM_BP_DIRECT	GO:0007409~axonogenesis	16	0.000131	0.0185307	SPTBN4, NTNG2, ATP8A2, APLP1, VAX2, ISL1, ISL2, PTPRZ1, SLITRK2, TNN, SLITRK3, TRIM46, SLITRK6, SLITRK5, PAK3, NEFH
GOTERM_BP_DIRECT	GO:0007399~nervous system development	42	0.000156	0.0195209	PCSK2, CHRM2, NLGN1, CHRNA3, CHRM1, BEX1, SHOX2, CYP46A1, CHRDL1, FGF5, DPYSL4, DPYSL5, BOC, GNG8, SLIT3, SLIT2, SMN1, APOB, SCN3B, RGS9, NTRK1, NTRK2, RBFOX3, ST8SIA2, APLP1, NOG, FZD9, NRG1, GFRA1, NRG2, GFRA3, GFRA2, MYT1, DCLK1, FGF14, NRG3, NOVA1, LY6H, SCN2A, SCRG1, MDGA1, SCN2B
GOTERM_BP_DIRECT	GO:0048484~enteric nervous system development	7	0.000157	0.0195209	RET, RHOXF1, TLX2, ARX, SOX8, PHOX2B, PHOX2A
GOTERM_BP_DIRECT	GO:0010001~glial cell differentiation	7	0.000157	0.0195209	FGF5, GAP43, RELN, CDH2, DNER, DTX1, PHOX2B
GOTERM_BP_DIRECT	GO:0031175~neuron projection development	20	0.000161	0.0195209	BLK, NTRK1, PSD, GPM6A, NLGN1, UNC5A, MYOC, NRXN1, STMN4, GFRA1, RGMA, GNAO1, ADCYAP1, ATCAY, MAP2, GALR2, PLP1, TMEM108, CNTN1, MAPT
GOTERM_BP_DIRECT	GO:0098976~excitatory chemical synaptic transmission	6	0.000162	0.0195209	GRIN2A, PTCHD1, GRIN2C, GRIN2B, PVALB, GRIN1
GOTERM_BP_DIRECT	GO:0007605~sensory perception of sound	23	0.000181	0.0212124	TUB, TFAP2A, TBX1, CHRNB2, SPTBN4, KCNE1, CNTN5, EYA1, HOMER2, EYA4, COL11A2, ATP2B2, OTOA, TMIE, LOXHD1, USH1G, MYO15A, P2RX2, CDH23, SLITRK6, PKHD1L1, ATP6V1B1, TECTA
GOTERM_BP_DIRECT	GO:0048485~sympathetic nervous system development	7	0.000238	0.0268896	NTRK1, HAND2, GATA3, GFRA3, PHOX2B, PLXNA4, PHOX2A
GOTERM_BP_DIRECT	GO:0007157~heterophilic cell-cell adhesion via plasma membrane cell adhesion molecules	12	0.000245	0.0268896	PTPRD, IGSF21, NLGN1, CADM3, CDH4, TENM2, TENM3, CDH2, TENM4, NRXN1, CRTAM, CEACAM8
GOTERM_BP_DIRECT	GO:0006508~proteolysis	47	0.000249	0.0268896	PCSK2, DPP10, FCN1, HTRA4, PRSS27, KLK3, CPZ, TRHDE, ADAMTS10, MMP20, ADAMTS16, ENDOU, DPP6, RELN, CASP5, ADAMTS18, CTSG, RHBDL3, TINAG, AMZ1, ELANE, HGFAC, CPA2, ADAM33, ADAM11, AZU1, MMP10, NAALADL2, PM20D1, GZMK, ACE2, SFRP1, CAPN11, GZMM, RBP3, MMP23B, MMP17, DPEP2, REN, TLL1, MASP1, LPA, KLKB1, TRABD2B, PAPPA2, LTF, DPEP3
GOTERM_BP_DIRECT	GO:0051965~positive regulation of synapse assembly	13	0.000267	0.0280278	NTRK1, LINGO2, NTRK2, NLGN1, ST8SIA2, NRXN1, OXT, PTPRD, SLITRK2, SLITRK3, SLITRK6, SLITRK5, LRRC4B
GOTERM_BP_DIRECT	GO:0001823~mesonephros development	6	0.000282	0.0288936	FGF8, OSR1, ZBTB16, REN, GATA3, FGF10
GOTERM_BP_DIRECT	GO:0007611~learning or memory	13	0.000313	0.031252	PRKCG, NTRK1, DNAH11, FZD9, GRPR, GRIN2B, AFF2, CLN3, GRIN2A, GALR3, PTPRZ1, GALR2, MAPT
GOTERM_BP_DIRECT	GO:0007215~glutamate receptor signaling pathway	7	0.000349	0.0340235	GRIN2A, KCNB1, GRIK3, GRIK4, GRIN2C, GRIN2B, GRIA4
GOTERM_BP_DIRECT	GO:0007169~transmembrane receptor protein tyrosine kinase signaling pathway	20	0.000406	0.0386905	BLK, EPHB6, NTRK1, PTPRT, RET, EPHA5, NTRK2, EPHA6, MUSK, INSRR, IL31RA, NRG1, NGF, GFRA2, RASGRP4, ZAP70, CLNK, STAP1, SH2D6, ANGPTL1
GOTERM_BP_DIRECT	GO:0007200~phospholipase C-activating G-protein coupled receptor signaling pathway	13	0.000425	0.0386905	NPR3, HTR2B, PTH1R, TACR1, HTR2A, GRPR, ESR1, ADRA1A, GNG13, P2RY4, GALR2, AGTR1, NMUR1
GOTERM_BP_DIRECT	GO:0050804~modulation of synaptic transmission	13	0.000425	0.0386905	NTNG2, NLGN1, GRID1, GRIK5, CACNA1B, GRIK3, CACNA1A, GRIK4, NGF, PTPRD, RELN, NRG3, LRRC4C
GOTERM_BP_DIRECT	GO:0086091~regulation of heart rate by cardiac conduction	10	0.00045	0.0400428	KCNJ5, KCNE1, KCND3, ANK2, CTNNA3, SCN3B, ISL1, SCN4B, SCN1B, SCN2B
GOTERM_BP_DIRECT	GO:0086012~membrane depolarization during cardiac muscle cell action potential	6	0.000459	0.0400428	ATP1A2, SCN3B, SCN4B, HCN2, SCN1B, SCN2B
GOTERM_BP_DIRECT	GO:0042493~response to drug	34	0.000494	0.0421637	RET, ADCYAP1R1, HTR2B, SLC1A2, GATA3, HTR2A, ADRA1A, SLC6A4, NPPC, GRIN2A, FGF8, SCN11A, BGLAP, AMH, PPARGC1A, SNCA, VAV3, NTRK1, BCHE, EMX1, ABCG8, ABCC8, ABCA3, CARD9, APOA1, GNAO1, SFRP1, DAB1, ADORA2A, STAR, SST, LTA, KCNK3, SMTNL1
GOTERM_BP_DIRECT	GO:0051966~regulation of synaptic transmission, glutamatergic	9	0.000523	0.0437546	GRM2, CLN3, UNC13A, HOMER1, CDH2, CNR1, GRM8, ATP1A2, DGKI
GOTERM_BP_DIRECT	GO:0007271~synaptic transmission, cholinergic	8	0.000556	0.0448598	CHRNB2, SLC5A7, RIC3, CHRNA3, LYNX1, CHRNB4, ADORA2A, CHRFAM7A
GOTERM_BP_DIRECT	GO:0030182~neuron differentiation	22	0.000567	0.0448598	EMX1, NTRK2, WNT10B, HOXD1, WNT7B, IRX3, WNT9B, ATP2B2, OLIG2, WNT9A, WNT16, VAX2, PTPRD, WNT6, RNF112, FGF8, LHX2, SNPH, LMX1B, INSM1, WNT1, HOXC8
GOTERM_BP_DIRECT	GO:0007416~synapse assembly	13	0.000569	0.0448598	KIRREL3, GPM6A, NLGN1, NRXN1, NRG1, ADD2, DNM3, SDK1, CDH2, DNER, SLITRK6, MAPT, BSN
GOTERM_CC_DIRECT	GO:0043005~neuron projection	63	2.73e-13	3.13e-11	EPHB6, PCSK2, SNAP25, TENM2, TENM3, TENM4, MAST1, FAM107A, STMN4, KIF17, SLC6A4, RNF112, SCGN, ATCAY, CDH2, BAALC, CHRNB2, EPHA5, CHRNB4, EPHA6, UNC13A, SLC30A3, S100A1, ANK2, HTR3A, SSTR2, SSTR3, RGMA, ADCYAP1, SNPH, MAPT, SHANK1, CAMK2B, GPM6A, CHRNA3, ADCYAP1R1, KLHL14, CAMK2A, OPRL1, RASGRP2, MCHR1, CLN3, GLRA2, GRIN2A, RELN, SV2B, MAP2, KCNN1, SLC17A7, NPTX1, SMN1, PACSIN1, GABRP, RIC3, GABR…
GOTERM_CC_DIRECT	GO:0030425~dendrite	71	1.59e-12	1.52e-10	PCSK2, RET, CHRM2, TENM2, CHRM1, NCF1, GRIK5, CTNND2, CHRM4, MAST1, HTR2B, ELAVL4, GRIK3, HTR2A, CYP46A1, C4A, SCGN, GRM2, HTR6, ATCAY, DPYSL5, DNER, TMEM108, CNGA3, KIF1A, BSN, KIRREL3, PRKCG, EPHA5, LYNX1, KCND1, KCND2, KCND3, TACR1, NGF, GRIP2, SLC5A7, GAP43, ADORA2A, MAPT, SHANK1, NECAB2, GRIA1, NLGN1, CHRNA3, KCNA1, RELN, CNR2, MAP2, HRH2, BGLAP, PENK, MAP6, NTRK1, NTRK2, OPN4, RCVRN, KCNIP1…
GOTERM_CC_DIRECT	GO:0043025~neuronal cell body	64	4.96e-12	4.07e-10	RET, CHRM2, NCF1, PTPRN, MAST1, HTR2A, C4A, UCHL1, TNN, DPYSL5, DNER, KIF1A, EPHA5, KCND1, KCND3, HTR3A, GFRA1, ERMN, ADORA2A, SNPH, MYOT, MAPT, PVALB, DGKI, GRIA1, SPTBN4, GPM6A, CHRNA3, KLHL14, PDE1B, KCNA1, NRXN1, CACNA1B, SEZ6, CACNA1A, ATP1A2, CACNA1E, CNR2, MAP2, TBX21, PENK, KCNN1, APOB, PPARGC1A, GRIA4, SNCA, NTRK1, SYT5, RIC3, HOMER1, HOMER2, ZNF804A, P2RX6, GRIN3B, DAB1, STAR, P2RX2, SS…
GOTERM_CC_DIRECT	GO:0045202~synapse	71	1.22e-11	8.76e-10	CHRM2, SNAP25, TENM2, CHRM1, PTPRN, CHRM4, HTR2B, FAM107A, DBH, SLC6A4, C4A, SCGN, HTR6, ATCAY, KIF5A, KIF1A, NOS1, DLGAP2, PPFIA4, PPFIA2, PRIMA1, CHRNB2, LYNX1, CHRNB4, MUSK, HTR3A, MYRIP, DNM3, SLC5A7, LY6H, PVALB, DGKI, CAMK2B, NLGN1, CHRNA3, KCNA1, CACNA1B, CACNA1A, TULP1, RASGRP2, CACNA1E, BEGAIN, GLRA2, PTCHD1, GALR3, PTPRZ1, HRH2, KCNMB1, CAMK2N2, KCNN1, LY6G6D, PACSIN1, SNCA, GABRP, RIC3…
GOTERM_CC_DIRECT	GO:0098978~glutamatergic synapse	60	1.39e-11	8.88e-10	CHRM2, PTPRT, SNAP25, CHRM1, FRMPD4, GRIK5, ELAVL4, GRIK3, HTR2A, ADRA1A, NETO1, TNR, BSN, DLGAP2, RGS9, PPFIA2, KCND2, SLC6A17, SLC30A3, GRID1, ACTN2, NRG1, HTR3A, SYN3, GRIP2, DNM3, ADORA2A, NRG3, NPTXR, DGKI, SHANK1, GRIA1, GPM6A, CTTNBP2, KCNA1, NRXN1, SLC1A2, ARHGAP22, GRIN2A, SLITRK2, P2RY4, CNR1, NPTX1, PAK3, LRRC4C, LRRC4B, MPP2, NTNG2, HOMER1, HOMER2, FZD9, ATP2B2, GRIN2C, SYT6, PTPRD, P…
GOTERM_CC_DIRECT	GO:0030424~axon	58	2.07e-11	1.18e-09	RET, ROBO3, TENM3, MAST1, ELAVL4, GRIK3, HTR2A, C4A, GRM2, ATCAY, SCN11A, BOC, SCN9A, TMEM108, NEFL, NEFM, KIF1A, BSN, NEFH, SCN1B, PPFIA2, KIRREL3, EPHA5, INSRR, NRG1, HTR3A, GFRA1, NGF, CLDN11, DNM3, SLC5A7, STX1B, MYOT, SCN4A, MAPT, PVALB, DGKI, NECAB2, SPTA1, MAP6, SCN7A, SMN1, SNCA, PRPH, NTRK1, SYT5, NTNG2, NTRK2, OPN4, CNTN5, HOMER1, KCNB1, IRX3, IL31RA, SYT8, CNTN1, CNTN2, SCN2A
GOTERM_CC_DIRECT	GO:0045211~postsynaptic membrane	36	2.27e-11	1.18e-09	GRIA1, CHRM2, TENM2, CHRNA3, CHRM1, GRIK5, CHRM4, GRIK3, GRIK4, SYNE1, IGSF21, GRIN2A, GLRA2, GRIA4, KCNJ4, CHRNB2, GABRP, CHRNB4, KCND1, KCND2, MUSK, GRID1, KCNB1, KCND3, IQSEC3, ANK2, HTR3A, GRIN2C, GRIN2B, SHISA8, GRIP2, GRIN1, GRIN3B, KCNMA1, CNIH2, SHANK1
GOTERM_CC_DIRECT	GO:0014069~postsynaptic density	48	4.46e-11	1.97e-09	GRIA1, NLGN1, CHRNA3, FRMPD4, CTNND2, CAMK2A, ADD2, RNF112, GRIN2A, CDH2, NETO1, TMEM108, BAALC, NOS1, PAK3, BSN, NEFH, DLGAP2, ANKS1B, PRKCG, MPP2, NGFR, NTRK2, KCND1, KCND2, HOMER1, KCND3, HOMER2, IQSEC3, SYN3, GRIN2B, SHISA8, GRIP2, DCLK1, ZDHHC15, GRIN1, DNM3, IGSF11, P2RX6, GAP43, CPEB1, DAB1, DLG2, ADORA2A, DNAJC6, CNIH2, DGKI, SHANK1
GOTERM_CC_DIRECT	GO:0009986~cell surface	81	8.37e-10	3.43e-08	EPHB6, PTPRT, SLC46A2, ITGAM, CDH2, TNN, RSPO2, TNR, CCR7, CTSG, OIT3, BSN, PPFIA4, CD33, PPFIA2, FCRL1, FCRL2, CR1, FCRL3, FCRL4, ISLR2, FLT3LG, APOA1, GP1BA, TACR1, SPTB, PRLR, RGMA, ACE2, DCSTAMP, IL1A, SFRP1, GJD3, ITGAD, CD109, CEACAM8, MS4A1, LTF, GRIA1, KCNE1, IGSF5, NLGN1, ADCYAP1R1, KCNA1, NRXN1, SLC1A2, HMMR, LY9, TSPAN32, WNT6, OTOA, TPO, GRIN2A, KLRK1, SLITRK3, KISS1R, SLITRK6, SLIT2,…
GOTERM_CC_DIRECT	GO:0008076~voltage-gated potassium channel complex	23	2.98e-09	1.14e-07	KCNJ4, DPP10, KCNF1, KCNG2, KCNJ5, KCNE1, KCND1, KCNIP1, KCND2, KCNB1, KCND3, KCNIP3, KCNA1, KCNAB3, LRRC55, DPP6, KCNMB1, KCNMA1, KCNN1, KCNQ5, KCNK2, KCNJ1, HCN2
GOTERM_CC_DIRECT	GO:0043197~dendritic spine	33	8.84e-09	3.17e-07	GRIA1, GPM6A, NLGN1, TENM2, CTTNBP2, FRMPD4, CAMK2A, SEZ6, ATP1A2, GRIN2A, NOS1, NTSR1, ANKS1B, GRIA4, PPFIA2, PSD, MPP2, NGFR, NTRK2, KCND1, KCND2, HOMER1, ACTN2, KCND3, ZNF804A, GRIN1, DNM3, P2RX6, MAPT, FCGR2B, CNIH2, DGKI, SHANK1
GOTERM_CC_DIRECT	GO:0099056~integral component of presynaptic membrane	18	1.68e-07	5.68e-06	CHRM2, CHRNB2, CADM3, CHRM1, NRXN1, GRIK5, KCNA1, SLC1A2, GRIK4, HTR1B, HTR3A, HTR2A, ADRA1A, SLC6A4, PTPRD, ADORA2A, CNR1, SCN2A
GOTERM_CC_DIRECT	GO:0043204~perikaryon	31	2.26e-07	7.21e-06	PCSK2, GRIK5, KCNA1, CTNND2, PTPRN, ELAVL4, GRIK3, CACNA1F, TMEM100, RNF112, GJC2, CNR2, BGLAP, KIF5A, PENK, CNGA3, SMN1, SCN1B, NTSR1, PRPH, NGFR, RCVRN, OPN4, RBFOX3, KCND2, KCNB1, SLC5A7, ADCYAP1, GAP43, DLG2, ASTN1
GOTERM_CC_DIRECT	GO:0043235~receptor complex	34	1.34e-06	4.04e-05	EPHB6, RET, NLGN1, ADCYAP1R1, AMHR2, NPR1, IL23R, LOXL4, GPR20, GPR62, PTH1R, SLITRK5, IL13RA2, NTRK1, EPHA5, ABCG8, NTRK2, CR2, EPHA6, MUSK, INSRR, IL31RA, GFRA1, GFRA3, PRLR, GFRA2, P2RX6, PEX5L, ADRB3, P2RX2, TLR10, TLR6, BMPR1B, RAMP1
GOTERM_CC_DIRECT	GO:0001518~voltage-gated sodium channel complex	9	3.06e-06	8.78e-05	SCN11A, SCN9A, SCN7A, SCN4A, SCN2A, SCN3B, SCN4B, SCN1B, SCN2B
GOTERM_CC_DIRECT	GO:0099061~integral component of postsynaptic density membrane	15	6.89e-06	0.000188	GRIA1, PTPRT, CHRM1, GRID1, GRIK5, ATP2B2, NRG1, LRFN5, GRIN2A, NETO1, LRFN1, SLITRK3, CNIH2, LRRC4C, LRRC4B
GOTERM_CC_DIRECT	GO:0098982~GABA-ergic synapse	17	7.61e-06	0.000198	KCND2, SLC6A17, CNTN5, KCND3, NRXN1, IQSEC3, GABRA3, ATP2B2, NRG1, ADRA1A, GAP43, LRFN5, SLITRK2, CNR1, SLITRK3, BSN, MDGA1
GOTERM_CC_DIRECT	GO:0031012~extracellular matrix	36	8.48e-06	0.000212	COLEC12, FBLN7, FBN3, TNXB, COL11A2, PRELP, ELFN2, ADAMTS10, CPN2, COL19A1, MMP20, ADAMTS16, COMP, WNT6, RELN, ADAMTS18, ADAMTSL3, FLRT1, SPOCK3, HMCN2, MUC6, LINGO2, LINGO1, CCBE1, LINGO3, AHSG, LRRN2, COL22A1, SSC5D, GP1BA, MMP10, MUC5AC, MMP23B, MMP17, MATN1, IGFALS
GOTERM_CC_DIRECT	GO:0030672~synaptic vesicle membrane	17	2.58e-05	0.000618	GRIA1, SYT5, UNC13A, ABCC8, SYPL2, SYN3, SYT8, SYNGR4, SYT6, SYNGR1, SYT12, SV2B, SLC17A7, BSN, SLC18A1, DGKI, SNCA
GOTERM_CC_DIRECT	GO:0031225~anchored component of membrane	20	4.7e-05	0.00107923	LYNX1, GFRA1, GFRA3, GFRA2, RGMA, ART4, OTOA, SYCE1, CD109, MMP17, DPEP2, CEACAM8, LY6G6D, LY6H, MDGA1, PRND, TDGF1, DPEP3, GPIHBP1, TECTA
GOTERM_CC_DIRECT	GO:0030018~Z disc	22	5.89e-05	0.00129954	RYR1, KCNE1, HOMER1, ACTN3, ACTN2, S100A1, LDB3, ANK2, ADRA1A, JPH2, MYOT, NRAP, CASQ2, MYOZ3, PGM5, CASQ1, SMN1, MYOZ1, SYNC, SCN3B, ASB2, MYOZ2
GOTERM_CC_DIRECT	GO:0005883~neurofilament	6	0.000173	0.00368539	CLDN11, NEFL, NEFM, NEFH, DLGAP2, INA
GOTERM_CC_DIRECT	GO:0060076~excitatory synapse	10	0.000208	0.00427269	IGSF11, GRIA1, NLGN1, HOMER1, NETO1, SLC17A7, BSN, DGKI, SHANK1, GRIN1
GOTERM_CC_DIRECT	GO:0042734~presynaptic membrane	13	0.000357	0.00706003	SNAP25, UNC13A, NRXN1, KCNA1, GRIK3, IL31RA, GRIK4, GRM2, IGSF21, RIMS1, GRIN2A, SNPH, LRRC4B
GOTERM_CC_DIRECT	GO:0042383~sarcolemma	17	0.00063	0.0120603	RYR1, POPDC2, KCNB1, KCND3, STAC, ABCC8, ANK2, SNTG2, CDH2, SGCA, MYOT, STAC2, SLC27A6, PGM5, NOS1, SYNC, SGCG
GOTERM_CC_DIRECT	GO:0009897~external side of plasma membrane	46	0.000855	0.0156244	NLGN1, ITGAM, CLEC10A, IL23R, CXCR5, STAB2, TNFRSF13C, VTCN1, SLC4A3, LY9, CD1A, SERPINA5, CD79B, KLRK1, FGF8, CD19, IL21R, CCR7, IL13RA2, LY6G6D, CD33, GPIHBP1, CHRNB2, EPHA5, KCNJ5, SCARA5, KLRC4, BTN1A1, IL31RA, LILRB1, GFRA1, ATP1B2, GFRA3, PRLR, GFRA2, FCER2, ITGAD, ITGA10, PDCD1, FCGR2B, CLEC4F, MS4A1, CD22, CLEC4G, IL9R, ASTN1
GOTERM_CC_DIRECT	GO:0044853~plasma membrane raft	9	0.00089	0.0156244	CHRNB2, CHRNA3, CR1, ITGAM, KCND2, CDH2, MAL, MS4A1, ADD2
GOTERM_CC_DIRECT	GO:1990769~proximal neuron projection	4	0.000898	0.0156244	SYT5, GJC2, MAP2, TRIM46
GOTERM_CC_DIRECT	GO:0099055~integral component of postsynaptic membrane	11	0.000978	0.0165142	CHRM2, GRM2, NLGN1, SLITRK2, ADORA2A, KCNA1, GRIK4, HTR3A, HTR2A, ADRA1A, SLC6A4
GOTERM_CC_DIRECT	GO:0043198~dendritic shaft	10	0.00126739	0.0207852	KIRREL3, MPP2, NLGN1, HOMER1, MAP2, ZNF804A, SEZ6, HTR2A, CNIH2, NTSR1
GOTERM_CC_DIRECT	GO:0017146~NMDA selective glutamate receptor complex	5	0.00142228	0.022286	GRIN2A, GRIN3B, GRIN2C, GRIN2B, GRIN1
GOTERM_CC_DIRECT	GO:0016324~apical plasma membrane	39	0.00143656	0.022286	IGSF5, SLC24A4, KCNE1, SPEF1, AQP10, KCNA1, SLC22A2, SLC5A12, AQP5, PTH1R, AQP2, OTOA, P2RY4, CDH2, SLC16A8, CD300LG, GPIHBP1, SLC34A3, SLC34A2, SLC12A3, ABCG8, SLC6A19, CYP4F2, NRG1, ANK2, ATP2B2, ATP1B2, ACE2, TF, P2RX2, TRPV4, KCNMA1, MAL, SLC26A9, ZMYND10, KCNK2, TDGF1, PAPPA2, ATP6V1B1
GOTERM_CC_DIRECT	GO:0008021~synaptic vesicle	19	0.00165964	0.0250693	KIRREL3, RAB3C, SNAP25, SLC30A3, SLC6A17, CTTNBP2, SYPL2, SYN3, NGF, SNAP91, GRIN1, CLN3, STX1B, RNF112, GRIN2A, SV2B, KIF1A, BSN, DGKI
GOTERM_CC_DIRECT	GO:0001917~photoreceptor inner segment	12	0.00173197	0.0254911	SNAP25, RCVRN, RP1, ATP8A2, RDH12, USH1G, CDH23, GUCA1A, ATP1B2, TULP1, NOS1, INHA
GOTERM_CC_DIRECT	GO:0045121~membrane raft	29	0.00181923	0.026106	RET, STOML3, KCNE1, ATP1A4, SLC1A2, MLC1, CD1A, SLC6A4, CLN3, SGCA, CNR1, CD19, TNR, BAALC, NOS1, NTSR1, RGS7, UNC5A, ANK2, ATP2B2, GP6, ACE2, ZAP70, CNTN1, MAL, TLR6, MAPT, TDGF1, LAT
GOTERM_CC_DIRECT	GO:0099060~integral component of postsynaptic specialization membrane	8	0.00195936	0.027431	CHRNB2, P2RX6, NLGN1, KCND2, CDH2, KCND3, SLITRK3, GABRA3
GOTERM_CC_DIRECT	GO:0043195~terminal bouton	11	0.00206034	0.028158	NTRK2, ADCYAP1, SCGN, UNC13A, GRIK5, GRIK3, OXT, SLC18A1, NTSR1, GRIN1, SNCA
GOTERM_CC_DIRECT	GO:0043679~axon terminus	12	0.00223528	0.0288606	CHRM2, NTRK2, CHRM1, KCNIP3, PTPRN, KCNA1, PNOC, PENK, TULP1, DGKI, PACSIN1, SNCA
GOTERM_CC_DIRECT	GO:0098981~cholinergic synapse	5	0.0022549	0.0288606	CHRNB2, CHRM2, CHRNB4, CHRM1, NEFL
GOTERM_CC_DIRECT	GO:0030141~secretory granule	15	0.00226259	0.0288606	PCSK2, CHGA, CMA1, PTPRN, KLK3, OXT, BRCA2, CFP, POMC, NPPC, SPACA3, CTSG, ELANE, LTF, CHGB
GOTERM_CC_DIRECT	GO:0098685~Schaffer collateral - CA1 synapse	14	0.0023138	0.0288722	MPP2, NTNG2, CHRM1, NRXN1, ADRB1, PTPRD, TNR, NEFL, LRRC4C, BSN, NEFH, INA, DGKI, SHANK1
GOTERM_CC_DIRECT	GO:0099059~integral component of presynaptic active zone membrane	6	0.00295827	0.0361287	GPM6A, P2RY4, CDH2, NRXN1, ATP2B2, NRG1
GOTERM_MF_DIRECT	GO:0005102~receptor binding	64	1.07e-11	7.17e-09	FCN1, TENM2, NPPC, RSPO2, TNR, RSPO1, AMH, BTN1A1, IZUMO1, WNT9B, FLT3LG, APOA1, NRG1, GFRA1, WNT9A, NRG2, WNT16, NGF, GFRA3, SSTR3, C1QL1, AR, ZAP70, STX1B, ADCYAP1, NRG3, ANGPTL7, LTA, PGR, TLR6, LPA, ANGPTL1, BLK, BEX1, NRXN1, NXPH4, LHB, NTN5, VTCN1, MCHR1, LILRA4, NTN3, WNT6, THPO, TESPA1, WNT1, PPARGC1A, LRRC4B, ANGPT4, WNT10B, CD72, TNFSF14, WNT7B, CRTAM, PTPRD, POMC, BMP3, TNFSF8, AGRP, R…
GOTERM_MF_DIRECT	GO:0015276~ligand-gated ion channel activity	17	1.28e-11	7.17e-09	GRIA1, CHRNB2, CHRNA3, CHRNB4, GRID1, GRIK5, GRIK3, GRIK4, HTR3A, GRIN2C, GRIN2B, GRIN1, GRIN2A, GRIN3B, P2RX2, CNGA3, GRIA4
GOTERM_MF_DIRECT	GO:0038023~signaling receptor activity	41	2.86e-09	9.15e-07	EPHB6, GRIA1, RET, NLGN1, ADCYAP1R1, GUCY2D, TNFRSF13B, LRRC19, GRIK5, NRXN1, NPR3, GRIK3, GRIK4, TNFRSF13C, KIR2DL3, GRIN2A, KLRK1, P2RY4, BTLA, CD33, GRIA4, NGFR, LRRN2, GRID1, BTN1A1, KRT1, PAQR3, GFRA1, GP6, GRIN2C, GFRA3, LYVE1, GRIN2B, GFRA2, GRIN1, GRIN3B, TLR10, TLR6, ACKR1, PKHD1L1, SIGLEC7
GOTERM_MF_DIRECT	GO:0005509~calcium ion binding	90	3.26e-09	9.15e-07	RET, RYR1, TENM2, CALML6, STAB2, GUCA1A, EFCAB5, CALML3, EFCAB12, CLGN, COMP, SCGN, NHSL2, CDH4, SGCA, CDH2, CRTAC1, DNER, HMCN2, OIT3, CCBE1, PLA2G12B, UNC13A, ACTN3, ACTN2, S100A1, HPCAL4, MMRN1, MYL2, MATN1, CASQ2, PADI3, MASP1, CASQ1, CDH15, DSC1, MATN4, PVALB, S100A7, CDH19, FLG, FBLN7, NECAB2, FBN3, MEGF6, DHH, PCDH10, NRXN1, PON1, CACNA1B, CACNA1A, PKD1L2, PLA2G5, VWCE, ITIH1, RASGRP2, CAC…
GOTERM_MF_DIRECT	GO:0004888~transmembrane signaling receptor activity	33	2.45e-07	5.5e-05	CHRNA3, GIPR, NRXN1, CD79B, FCRLA, GLRA2, DNER, IL21R, TNFRSF8, CD300LG, FCRL1, CHRNB2, NGFR, FCRL2, CR2, CHRNB4, CD72, FCRL3, KLRC4, FCRL4, HTR3A, GP6, LYVE1, LILRB5, TREML1, P2RX6, MARCO, GPR182, TLR10, CHRFAM7A, TLR6, ACKR1, FCGR2B
GOTERM_MF_DIRECT	GO:0004970~ionotropic glutamate receptor activity	9	3.53e-06	0.000659	GRIA1, GRIN2A, GRIN3B, GRID1, GRIK3, GRIK4, GRIN2C, GRIN1, GRIA4
GOTERM_MF_DIRECT	GO:0005248~voltage-gated sodium channel activity	10	5.53e-06	0.000885	SCN11A, SCN9A, SCN7A, SCN4A, SCN2A, NALCN, SCN4B, HCN2, SCN1B, SCN2B
GOTERM_MF_DIRECT	GO:0005244~voltage-gated ion channel activity	14	4.17e-05	0.00487159	KCNIP1, KCNIP3, KCNK12, NALCN, CALHM1, SCN11A, SCN9A, SCN7A, SCN4A, SCN2A, SCN3B, SCN4B, SCN1B, SCN2B
GOTERM_MF_DIRECT	GO:0008083~growth factor activity	26	4.3e-05	0.00487159	THBS4, FGF5, ENDOU, FGF8, THPO, AMH, LEFTY2, FGF22, EGF, NRG1, NRG2, IGF1, PPBP, GDF3, NGF, GDF5, EREG, GDF7, BMP3, FGF14, IL5, NRG3, OGN, INHA, TDGF1, FGF10
GOTERM_MF_DIRECT	GO:0005249~voltage-gated potassium channel activity	15	5.06e-05	0.00487159	KCNF1, KCNG2, SNAP25, KCNH3, KCNE1, KCND1, KCND2, KCNB1, KCND3, KCNA1, KCNAB3, LRRC55, KCNMA1, KCNQ5, HCN2
GOTERM_MF_DIRECT	GO:0033691~sialic acid binding	9	5.06e-05	0.00487159	FCN1, SIGLEC16, SIGLEC9, ST8SIA2, SIGLEC11, SIGLEC7, CD33, SIGLEC6, CD22
GOTERM_MF_DIRECT	GO:0030594~neurotransmitter receptor activity	17	5.21e-05	0.00487159	CHRM2, CHRNB2, GABRP, CHRNA3, CHRNB4, CHRM1, CHRM4, GABRA3, HTR2B, HTR1B, HTR3A, HTR2A, HTR6, GLRA2, GRIN3B, HRH2, CHRFAM7A
GOTERM_MF_DIRECT	GO:0008201~heparin binding	26	7.8e-05	0.00672595	FBLN7, TNXB, SERPINC1, PRELP, THBS4, SERPINA5, COMP, VTN, ABI3BP, RSPO2, CTSG, SLIT3, SLIT2, RSPO1, APOB, ELANE, CCL23, PLA2G2D, APLP1, AZU1, GREM2, SFRP1, FGF14, LPA, FGF10, LTF
GOTERM_MF_DIRECT	GO:0030246~carbohydrate binding	28	0.000148	0.0116472	FCN1, SIGLEC9, GALNT13, GALNT16, GALNT15, CLEC2L, CLEC10A, PKD1L2, CLEC18A, KLRK1, CD33, SIGLEC16, GCKR, CD72, ATRNL1, SIGLEC11, KRT1, FCER2, LGALS12, CHI3L2, CNTN1, CNTN2, SIGLEC1, CLEC4F, SIGLEC7, CD22, SIGLEC6, CLEC4G
GOTERM_MF_DIRECT	GO:0005125~cytokine activity	27	0.000156	0.0116472	C1QTNF4, WNT6, THPO, WNT1, LEFTY2, IL33, WNT10B, TNFSF14, CMTM5, WNT7B, WNT9B, FLT3LG, NRG1, IL16, GDF3, WNT9A, WNT16, GDF5, GDF7, GREM2, BMP3, IL1A, IL5, IFNE, LTA, TNFSF8, INHA
GOTERM_MF_DIRECT	GO:0017046~peptide hormone binding	11	0.000218	0.0152773	ADCYAP1R1, VIPR2, GALR3, NPR1, GIPR, GALR2, GCGR, NPR3, PTH1R, PRLR, HCRTR1
GOTERM_MF_DIRECT	GO:0008066~glutamate receptor activity	7	0.000285	0.0188171	GRIA1, GRM2, GRID1, GRIK5, GRM8, GRIK3, GRIK4
GOTERM_MF_DIRECT	GO:0008528~G-protein coupled peptide receptor activity	11	0.000328	0.0204137	ADCYAP1R1, VIPR2, GALR3, NPR1, GIPR, GALR2, GCGR, NPR3, KISS1R, PTH1R, GRPR
GOTERM_MF_DIRECT	GO:0005267~potassium channel activity	10	0.000378	0.022291	KCNF1, KCNIP1, FXYD4, KCNT2, ABCC8, KCNIP3, KCNA1, KCNQ5, KCNK2, KCNK3
GOTERM_MF_DIRECT	GO:0044325~ion channel binding	21	0.000447	0.025044	DPP10, MPP2, KCNE1, KCNIP1, HOMER1, ACTN3, KCNB1, KCND3, STAC, ABCC8, ACTN2, KCNIP3, ANK2, KCNAB3, LRRC55, RIMS1, NOS1, SCN3B, SCN4B, PIRT, SCN1B
GOTERM_MF_DIRECT	GO:0001540~beta-amyloid binding	15	0.000719	0.0383975	GRIA1, NGFR, BCHE, NLGN1, ITGAM, CACNA1B, CACNA1A, APOA1, GRIN2B, GRIN1, MARCO, GRIN2A, TLR6, FCGR2B, GRIA4
GOTERM_MF_DIRECT	GO:0008236~serine-type peptidase activity	12	0.00087	0.0435265	ACR, GZMK, DPP10, ENDOU, GZMM, DPP6, RELN, RBP3, CMA1, KLK3, CTSG, HGFAC
GOTERM_MF_DIRECT	GO:0004972~NMDA glutamate receptor activity	5	0.000893	0.0435265	GRIN2A, GRIN3B, GRIN2C, GRIN2B, GRIN1
GOTERM_MF_DIRECT	GO:1990837~sequence-specific double-stranded DNA binding	55	0.00101842	0.0475688	RHOXF1, RORB, MEOX2, HOXC10, GLI3, BACH2, GLI2, SPIB, YY2, ZIC1, SOX8, ZNF385D, NKX3-2, PKNOX2, HES7, FOXD3, EMX1, OSR1, ZBTB32, OLIG2, KLF14, POU3F1, ISL1, KLF17, ISL2, DMRTA1, HAND2, LMX1B, CEBPE, HOXD1, ARX, SHOX2, GATA5, GATA3, GATA1, TBX21, HOXC4, HOXC9, HOXC8, TFAP2A, TBX1, IRX3, SNAI3, NFATC1, ESRRG, POU2F2, ESR1, VAX2, MEIS2, PHOX2B, PHOX2A, TLX2, FEV, ZSCAN4, HOXD4
KEGG_PATHWAY	hsa04080:Neuroactive ligand-receptor interaction	74	6.95e-18	1.91e-15	CHRM2, VIPR2, CHRM1, GRIK5, CHRM4, HTR2B, GRIK3, GRIK4, OXT, HTR2A, PRL, PTH1R, GRPR, ADRA1A, GRM2, HTR6, GRM8, CTSG, CHRNB2, LYNX1, PTGIR, CHRNB4, GRID1, AVPR2, TACR2, TACR1, SSTR2, SSTR3, PRLR, ADCYAP1, ADORA2A, ADRB3, AGTR1, GRIA1, CHRNA3, ADCYAP1R1, GIPR, PTGER1, LHB, OPRL1, ADRB1, MCHR1, GLRA2, GRIN2A, GALR3, P2RY4, CNR2, HRH2, GALR2, CNR1, PENK, KISS1R, S1PR4, NTSR1, GRIA4, GABRP, GCGR, GAB…
KEGG_PATHWAY	hsa04020:Calcium signaling pathway	45	1.13e-09	1.55e-07	RET, CHRM2, CAMK2B, RYR1, CHRM1, PDE1B, PTGER1, CALML6, CAMK2A, CACNA1B, HTR2B, CACNA1A, ADRB1, CALML3, HTR2A, CACNA1F, GRPR, CACNA1E, ADRA1A, FGF5, GRIN2A, HTR6, FGF8, HRH2, NOS1, NTSR1, FGF22, PRKCG, NTRK1, NTRK2, EGF, TACR2, ATP2B2, TACR1, NGF, GRIN2C, GRIN1, P2RX6, ADORA2A, ADRB3, P2RX2, CASQ2, AGTR1, CASQ1, FGF10
KEGG_PATHWAY	hsa04024:cAMP signaling pathway	41	9.78e-09	8.93e-07	GRIA1, CHRM2, CAMK2B, ADCYAP1R1, VIPR2, CHRM1, GIPR, NPR1, CALML6, LHB, CAMK2A, ATP1A4, ADRB1, OXT, ATP1A2, CALML3, CACNA1F, GLI3, ADCY5, GRIN2A, HTR6, CNGA3, CNGA4, AMH, GRIA4, VAV3, HTR1B, NFATC1, ATP2B2, ATP1B2, GRIN2C, SSTR2, GRIN2B, GRIN1, POMC, ADCYAP1, GRIN3B, ADORA2A, SST, FXYD2, HCN2
KEGG_PATHWAY	hsa04724:Glutamatergic synapse	25	5.63e-07	3.86e-05	GRIA1, GRIK5, GRIK3, SLC1A2, CACNA1A, GRIK4, ADCY5, GRM2, GRIN2A, GNG7, GRM8, GNG8, SLC17A7, GRIA4, PRKCG, HOMER1, HOMER2, GRIN2C, GRIN2B, GRIN1, GNG13, GNAO1, GRIN3B, GNB3, SHANK1
KEGG_PATHWAY	hsa04725:Cholinergic synapse	23	6.51e-06	0.000297	CHRM2, PRKCG, CAMK2B, KCNJ4, CHRNB2, CHRNA3, CHRNB4, CHRM1, CHRM4, CAMK2A, CACNA1B, CACNA1A, CACNA1F, PIK3R6, PIK3R5, ADCY5, GNG13, GNAO1, SLC5A7, GNG7, GNB3, GNG8, KCNQ5
KEGG_PATHWAY	hsa04925:Aldosterone synthesis and secretion	20	2.94e-05	0.0010061	PRKCG, CAMK2B, KCNJ5, HSD3B2, CALML6, NPR1, CAMK2A, ATP1A4, CALML3, ATP2B2, ATP1A2, ATP1B2, CACNA1F, ADCY5, POMC, STAR, CYP11A1, CYP21A2, AGTR1, KCNK3
KEGG_PATHWAY	hsa04728:Dopaminergic synapse	23	8.1e-05	0.00246642	GRIA1, PRKCG, CAMK2B, KCNJ5, CALML6, CAMK2A, CACNA1B, CACNA1A, CALML3, GRIN2B, MAPK12, ADCY5, GNG13, GNAO1, GRIN2A, CALY, PPP2R2B, GNG7, KIF5A, GNB3, GNG8, SLC18A1, GRIA4
KEGG_PATHWAY	hsa04014:Ras signaling pathway	33	0.000105	0.00287845	CALML6, CALML3, PLA2G5, RASAL3, RASGRP2, RASGRP4, FGF5, GRIN2A, FGF8, GNG7, GNG8, PAK3, FGF22, PRKCG, NTRK1, NGFR, ANGPT4, NTRK2, PLA2G2D, RASA4B, PLA2G12B, EGF, FLT3LG, IGF1, KSR2, NGF, GRIN2B, GRIN1, GNG13, ZAP70, GNB3, LAT, FGF10
KEGG_PATHWAY	hsa04911:Insulin secretion	17	0.000205	0.00468584	PRKCG, CAMK2B, SNAP25, ADCYAP1R1, ABCC8, CAMK2A, ATP1A4, ATP1A2, ATP1B2, CACNA1F, GCK, ADCY5, ADCYAP1, KCNMB1, FXYD2, KCNMA1, KCNN1
KEGG_PATHWAY	hsa04726:Serotonergic synapse	20	0.000275	0.00579314	PRKCG, KCNJ5, KCND2, CACNA1B, HTR2B, CACNA1A, HTR1B, ALOX12B, HTR3A, HTR2A, CACNA1F, SLC6A4, ADCY5, GNG13, GNAO1, HTR6, GNG7, GNB3, GNG8, SLC18A1
KEGG_PATHWAY	hsa04261:Adrenergic signaling in cardiomyocytes	23	0.000532	0.0100043	CAMK2B, KCNE1, CALML6, CAMK2A, ATP1A4, CALML3, ATP2B2, ADRB1, ATP1A2, ATP1B2, CACNA1F, ADRA1A, PIK3R6, MAPK12, PIK3R5, ADCY5, PPP2R2B, FXYD2, MYL2, AGTR1, SCN7A, SCN4B, SCN1B
KEGG_PATHWAY	hsa04512:ECM-receptor interaction	16	0.000847	0.0136498	TNXB, GP1BA, HMMR, GP6, THBS4, COMP, VTN, GP9, FRAS1, RELN, SV2B, IBSP, TNN, ITGA10, TNR, FREM2
KEGG_PATHWAY	hsa04640:Hematopoietic cell lineage	17	0.00104673	0.0159336	CR2, CR1, ITGAM, FLT3LG, GP1BA, CD1A, FCER2, IL1A, GP9, IL5, THPO, CD19, CD37, MS4A1, CD22, CD33, IL9R
KEGG_PATHWAY	hsa04971:Gastric acid secretion	14	0.0017843	0.0251333	PRKCG, CAMK2B, CALML6, CAMK2A, ATP1A4, CALML3, ATP1A2, ATP1B2, SSTR2, ADCY5, HRH2, SST, KCNK2, KCNJ1
KEGG_PATHWAY	hsa04060:Cytokine-cytokine receptor interaction	35	0.00183455	0.0251333	TNFRSF13B, AMHR2, IL23R, CXCR5, TNFRSF13C, PRL, THPO, IL21R, TNFRSF8, CCR7, CCL19, AMH, IL13RA2, NGFR, IL33, CCL23, TNFSF14, IL31RA, IL16, PPBP, GDF3, NGF, GDF5, PRLR, GDF7, BMP3, IL1A, IL5, IFNE, LTA, XCL1, TNFSF8, BMPR1B, INHA, IL9R
KEGG_PATHWAY	hsa04978:Mineral absorption	12	0.0022352	0.028514	SLC34A3, SLC34A2, TF, SLC6A19, TRPV6, FXYD2, MT1M, ATP1A4, ATP2B2, ATP1A2, ATP1B2, SLC26A9
KEGG_PATHWAY	hsa04514:Cell adhesion molecules	21	0.00279943	0.0333497	NTNG2, CADM3, NLGN1, ITGAM, NRXN1, VTCN1, CLDN11, IGSF11, CDH4, CDH2, CNTN1, CLDN18, CNTN2, MADCAM1, PDCD1, CDH15, SIGLEC1, CLDN16, LRRC4C, CD22, LRRC4B
