# Supplementary material for: Analysis of Autophagy‐Related Gene Signature Associated With Clinical Prognosis and Immune Microenvironment in Colorectal Cancer
Source: Mediators Inflamm. 2026 Mar 28;2026:3900151. doi: 10.1155/mi/3900151 (PMC13140268; doi:10.1155/mi/3900151)
Supplement: Supplementary file 6 — Supporting Information 6 Table S5: These SDGs were significantly enriched in 31 GO biological process categories and 10 KEGG pathways. [file MI-2026-3900151-s003.xlsx]

## Sheet: matched-TCGA-COAD-immune-infor-
ID	status	cell_type	B cell naive	B cell memory	B cell plasma	T cell CD8+	T cell CD4+ naive	T cell CD4+ memory resting	T cell CD4+ memory activated	T cell follicular helper	T cell regulatory (Tregs)	T cell gamma delta	NK cell resting	NK cell activated	Monocyte	Macrophage M0	Macrophage M1	Macrophage M2	Myeloid dendritic cell resting	Myeloid dendritic cell activated	Mast cell activated	Mast cell resting	Eosinophil	Neutrophil
		pvalue	0.0527253	0.553491	0.046564	0.00761619	0.948398	0.161919	0.000294091	0.427905	0.000351966	0.0251217	0.152374	0.378783	0.658715	0.125333	0.463115	0.957073	0.526886	0.0181289	0.0110634	1.7e-05	0.0296896	0.183482
TCGA-AA-3947-01	0	-0.000929414	0.00378725	0	0.00938959	0	0	0.157131	0	0.0399447	0	0.0209051	0	0.047963	0	0	0.0930548	0.29046	0.00907989	0	0	0.26489	0	0.0633944
TCGA-AA-A01I-01	0	0.0129418	0	0	0.045813	0.129911	0	0.09208	0.0649656	0.138354	0	0.0163874	0.00169671	0	0	0.0462256	0.139676	0.212057	0.00700453	0.00667216	0	0.0991569	0	0
TCGA-A6-5666-01	0	0.015149	0.058916	0	0.129932	0	0	0.0889306	0.00559932	0.00534741	0.0270517	0	0.0225728	0	0	0.24953	0.0534867	0.191255	0	0	0	0.128616	0	0.0387618
TCGA-CA-5256-01	0	0.017513	0.0163407	0	0.0760656	0.174049	0	0.169638	0	0.0877676	0.0180064	0	0	0.052424	0	0.00715254	0.0599868	0.290835	0.0278991	0	0	0.0198353	0	0
TCGA-CM-5341-01	0	0.0179626	0.0125873	0	0	0.0265282	0	0.112105	0.00823691	0.042405	0	0.00648361	0	0.0280099	0.00472248	0.0926099	0.0645215	0.401501	0.018325	0.00503225	0	0.156124	0	0.0208071
TCGA-A6-6650-01	0	0.0189327	0.059613	0	0.186347	0.0278155	0	0.266653	0	0.070168	0.0209248	0	0.0137227	0.00421506	0.0146877	0.0614012	0.0470998	0.191009	0.00159596	0	0	0.0347472	0	0
TCGA-AA-3549-01	0	0.0229741	0.00157397	0.014389	0.0288674	0.00345217	0	0.0195316	0	0.084849	0.0760288	0	0.135498	0	0	0.271801	0	0.0306915	0.00429693	0	0	0.32902	0	0
TCGA-AY-5543-01	0	0.0230563	0.0305899	0	0.0674982	0.0839658	0	0.169396	0.00784493	0.108006	0.0133104	0	0	0.0660364	0	0.0898802	0.0658949	0.166902	0	0.00892434	0	0.121751	0	0
TCGA-D5-6532-01	0	0.0233234	0.0267484	0	0.1981	0.0804454	0	0.167891	0.0615381	0.0174227	0.00337126	0	0.00584338	0.00544018	0.0242609	0.0576791	0.084539	0.208715	0	0.00172118	0	0.0562838	0	0
TCGA-AA-3844-01	0	0.0238744	0.00788268	0	0.00394077	0.0604033	0	0.261662	0	0.07536	0.0487666	0	0.0587501	0	0	0.0310835	0.0275991	0.161056	0.0153917	0.028117	0	0.219987	0	0
TCGA-A6-2677-01	0	0.0240971	0.0221841	0	0.253162	0.0664243	0	0.224719	0	0.0130634	0	0	0.0146779	0	0.0145998	0.0769675	0.0545424	0.184992	0.0110618	0	0	0.063606	0	0
TCGA-AA-3972-01	0	0.024894	0	0	0.0120982	0.0351163	0	0.122872	0	0.0034857	0.0417948	0	0.0297353	0	0.00527188	0.111719	0.0116053	0.335339	0	0.0213648	0	0.218735	0	0.0508632
TCGA-CM-5860-01	0	0.0250223	0.00940538	0	0.02671	0.0496623	0	0.0777407	0.00733203	0.040625	0.0373402	0	0.0125719	0	0	0.222645	0.133345	0.304323	0.0112914	0	0	0.0670078	0	0
TCGA-CA-6715-01	0	0.0265346	0.0570765	0	0.0775496	0.0101044	0	0.0451248	0	0.0532214	0.0482731	0	0.0466287	0	0	0.370373	0.0163072	0.0983391	0	0	0	0.177002	0	0
TCGA-D5-6538-01	0	0.0271413	0.0871038	0	0.110565	0.0662079	0	0.0508848	0	0.0554369	0	0	0.0965298	0	0.00772023	0.127416	0	0.300389	7.93e-05	0	0	0.0976671	0	0
TCGA-AA-3939-01	0	0.027237	0	0	0.15135	0.0266211	0	0.140433	0.0609695	0.0939848	0	0.000175991	0	0.0147473	0	0.041806	0.035415	0.254838	0.0120062	0	0	0.1447	0	0.0229528
TCGA-AA-3561-01	0	0.0273024	0.0137425	0	0.0223127	0.0343859	0	0.220857	0.0835499	0.019607	0	0	0.0334009	0	0.0124845	0	0.0837737	0.319373	0	0	0	0.122523	0	0.033989
TCGA-AA-3979-01	0	0.0277152	0.02255	0	0.158223	0.0286989	0	0	0.0834353	0.038717	0.0125509	0	0.0695508	0	0	0.127434	0.0258538	0.212332	0	0	0	0.168763	0	0.0518923
TCGA-AA-3846-01	0	0.0280142	0.00032521	0.00178157	0.0356849	0.0867146	0	0.203829	0.0568596	0.0857799	0.0202378	0	0.0480697	0	0.0371087	0	0.00169157	0.274371	0.0159585	0.0349518	0	0.096062	0.000574601	0
TCGA-CK-5914-01	0	0.0283871	0.0441379	0	0.0173628	0.166553	0	0.0211104	0.0321818	0.111427	0	0	0	0.0835693	0.00162178	0.0427388	0.106141	0.166643	0	0	0	0.204528	0	0.00198574
TCGA-A6-3809-01	0	0.0283971	0.00349386	0.00178829	0.00117483	0.0702087	0	0.143028	0.0327693	0.0741689	0	0	0.00850702	0.017631	0	0.0725481	0.0835731	0.251771	0.00520401	0	0	0.207471	0	0.0266628
TCGA-CA-5254-01	0	0.0286502	0.00676175	0	0.100801	0.120879	0	0.266135	0	0.0269048	0.00451738	0	0.00533949	0.0248788	0	0.197763	0.0444388	0.181794	0	0	0	0.0197866	0	0
TCGA-AA-3681-01	0	0.0294032	0.0186843	0	0.128876	0.0888602	0	0.156828	0	0.0779114	0.0243441	0	0	0.0463548	0.00227805	0.0676727	0.0792874	0.228883	0	0	0	0.0652663	0	0.0147543
TCGA-G4-6322-01	0	0.0295683	0	0	0.0505108	0.0118851	0	0.185812	0	0.0304154	0.100448	0	0.1108	0	0	0.175687	0.00215999	0.0624251	0	0.00283968	0	0.256855	0.0101617	0
TCGA-T9-A92H-01	0	0.03002	0.00945009	0	0.0762048	0.188315	0	0.0630417	0	0.139344	0.0187497	0	0	0.0580053	0.00603943	0.16256	0.0287318	0.1566	0.00457614	0	0	0.0712369	0.0171444	0
TCGA-D5-6533-01	0	0.0303745	0	0	0.0840953	0.040167	0	0.155451	0.00206153	0.0900656	0.0098359	0	0.0178225	0.0155455	0	0.223875	0.0713677	0.221649	0	0	0	0.067656	0	0.000407993
TCGA-AA-3524-01	0	0.030499	0.0480967	0	0.0937926	0.116951	0	0.137151	0.0305213	0.0235611	0.0260392	0	0	0.0591654	0	0.0428521	0.0346185	0.237897	0.0110931	0	0	0.108323	0	0.0299374
TCGA-AA-3864-01	0	0.0305167	0.0028679	0.0151145	0	0.117512	0	0.154146	0	0.057752	0.000855423	0	0.0674514	0	0.0394211	0.0958351	0.0732276	0.178058	0.00343393	0	0	0.194325	0	0
TCGA-D5-5540-01	0	0.0307915	0.00624255	0	0.00184431	0.0984054	0	0.0193207	0.102635	0.114244	0	0.0623292	0	0.0449016	0	0.0324875	0.112047	0.241104	0.0008877	0	0	0.163551	0	0
TCGA-AA-3956-01	0	0.0312662	0	0	0.133295	0.0775816	0	0.234007	0.00162198	0.0401206	0.0425264	0	0	0.00400931	0	0.0803638	0.0296006	0.218074	0	0.0124158	0.0934947	0.0328884	0	0
TCGA-AA-3862-01	0	0.0316457	0.0115253	0.00321775	0	0.133557	0	0.19245	0.0076247	0.0964936	0.0516341	0	0.0719493	0	0.0179128	0	0.0745015	0.14028	0.0017788	0.0107493	0	0.183425	0.00171291	0.00118714
TCGA-AA-3511-01	0	0.031858	0.0285934	0	0.0735277	0.0494667	0	0.148464	0	0.0453921	0.0732634	0	0.0212981	0.0345223	0.013299	0.1162	0.0479479	0.29189	0	0.00478034	0	0.0402107	0	0.0111446
TCGA-AA-3522-01	0	0.0321802	0.0707815	0	0.0420495	0.153578	0	0.233339	0	0.052089	0.0485408	0	0.0290364	0	0.0157976	0	0.017141	0.150243	3.45e-05	0.0186809	0	0.168689	0	0
TCGA-A6-A567-01	0	0.0322709	0.140361	0	0.0351226	0.0699315	0	0.22816	0.0065523	0.074623	0	0	0.046709	0	0.00846932	0.0695418	0.0321023	0.241917	0	0.00161944	0	0.0448915	0	0
TCGA-DM-A28E-01	0	0.0326779	0.0146631	0	0.0886031	0.0271425	0	0.349231	0	0.147468	0.0121263	0	0.00664937	0.0445582	0.0156601	0.00236013	0.0842734	0.15676	0	0	0	0.0505052	0	0
TCGA-CM-6677-01	0	0.0328879	0.0321154	0	0	0.091735	0	0.197319	0.0910248	0.0198029	0	0	0.0315116	0.0155946	0	0.123688	0.0605282	0.246994	0.0110575	0.0102715	0.0176147	0.0507426	0	0
TCGA-A6-6780-01	0	0.0329631	0.00317142	0	0	0.1039	0	0.0608108	0.0948907	0.056686	0.00124692	0	0	0.111122	0	0.147917	0.0914495	0.247136	0.00108381	0	0	0.0740291	0	0.00655578
TCGA-CK-6748-01	0	0.0329762	0.00106512	0	0.0161202	0.0184317	0	0.0264835	0	0.0153052	0.0382564	0	0.0505802	0	0	0.561113	0	0.144394	0	0	0	0.119374	0	0.0088772
TCGA-CM-5862-01	0	0.0332448	0.0210828	0	0.0733106	0.0283797	0	0.129341	0	0.069088	0	0	0.00434119	0.0530547	0.00411404	0.100568	0.0476898	0.300909	0	0	0	0.167406	0	0.000715513
TCGA-AA-3976-01	0	0.033258	0.041452	0	0.0333136	0.0090024	0	0.249718	0.0505173	0.0538714	0.0228395	0	0.0618507	0	0.00884146	0.0147611	0.0790427	0.27758	0.0380239	0	0.027601	0.0315855	0	0
TCGA-CM-6678-01	0	0.0334387	0.0110311	0	0.0169672	0	0	0.135577	0	0.0124931	0.0925553	0	0.107385	0	0.00507989	0.331056	0	0.0829904	0	0	0	0.204865	0	0
TCGA-A6-6653-01	0	0.0334706	0.0161014	0	0.00222965	0.0143614	0	0.19246	0	0.0222109	0.0070945	0	0	0.0816392	0	0.391261	0.0417402	0.117852	0.00398797	0	0	0.101939	0	0.00712216
TCGA-A6-6648-01	0	0.0337962	0.0162705	0	0.226172	0.0558546	0	0.235804	0	0.0259017	0.00512972	0	0	0.0332682	0.00639464	0.0349148	0.0524514	0.188455	0.0132973	0	0.0202749	0.0858111	0	0
TCGA-CM-6165-01	0	0.0341406	0.0470539	0	0.0481407	0.0362217	0	0.095895	0.0237411	0.0181007	0.0194988	0	0.0139295	0	0	0.364441	0.0737177	0.210898	0.00288067	0	0.026744	0.0182271	0	0.000510213
TCGA-A6-2678-01	0	0.034404	0.017567	0	0.0222481	0.119627	0	0.19786	0.01635	0.0440875	0.00677585	0	0.0167088	0.0100246	0.00535778	0.0957501	0.0894703	0.270127	0.00558935	0	0	0.0728384	0	0.00961811
TCGA-AM-5821-01	0	0.0346509	0.0505463	0	0.073483	0.160404	0	0.0302256	0.0246646	0.0639046	0	0.0228136	0	0.0468848	0	0.0204899	0.185887	0.124208	0	0	0	0.181163	0	0.0153253
TCGA-D5-6541-01	0	0.0346523	0.000541666	0	0.0761187	0.125867	0	0.0094927	0.025099	0.0197808	0.0213466	0.00775004	0	0.0186868	0	0.156423	0.113496	0.34595	0.00267296	0	0	0.0613829	0	0.0153922
TCGA-G4-6303-01	0	0.0349463	0.0362692	0	0.0556367	0.0472533	0	0.192867	0	0.0361784	0.0193739	0	0.00110354	0	0.00604081	0.172451	0.0246196	0.223752	0	0.0365225	0	0.139858	0	0.00807389
TCGA-QG-A5YX-01	0	0.0352876	0.00106575	0	0.0686473	0.0514713	0	0.193772	0	0.0671224	0.0575968	0	0.0123448	0	0	0.13174	0	0.238088	0	0.0258903	0	0.152262	0	0
TCGA-AA-3663-01	0	0.0353412	0.00877722	0	0	0.0321692	0	0.104227	0	0.0674986	0.00737358	0	0	0.0559237	0.00550592	0.0816051	0.0506867	0.339522	0.00532917	0	0	0.233214	0	0.00816822
TCGA-NH-A6GB-01	0	0.0354559	0	0	0.134766	0.069157	0	0.198905	0.0219917	0.13405	0.00613364	0	0	0.0633725	0	0.129909	0.0492169	0.0988103	0	0	0	0.0540717	0	0.0396152
TCGA-DM-A1HB-01	0	0.0357686	0.0123741	0	0	0.0216273	0	0.141507	0	0.016298	0.0597938	0	0.00682153	0.0208616	0	0.147596	0.0161766	0.118244	0	0	0	0.437639	0	0.00106115
TCGA-CK-4947-01	0	0.0358077	0.00370651	0.0180592	0.0671427	0.119672	0	0.241528	0	0.0712959	0.00433874	0	0.00412616	0.01648	0.027598	0	0.0596938	0.267614	0.0454034	0	0.0104821	0.0428595	0	0
TCGA-RU-A8FL-01	0	0.0358998	0.0312312	0	0.00633463	0.112836	0	0.0127898	0.0850846	0.0160897	0.0858002	0	0.0520788	0.0624076	0.0546015	0.211963	0.0256016	0.147937	0.0196144	0	0	0.0756303	0	0
TCGA-AA-3842-01	0	0.0361458	0.0155753	0	0.0076011	0.159805	0	0.0861325	0	0.046503	0.0538458	0	0	0.0215754	0	0.207238	0.0609381	0.287147	0	0	0	0.043241	0	0.0103983
TCGA-AA-3532-01	0	0.0363191	0.00812514	0.00419613	0.0452096	0.0644614	0	0.138659	0	0.0805522	0.0333729	0	0	0.0308041	0	0.0875911	0.109606	0.328106	0.0117519	0	0.000219221	0.0298516	0	0.0274939
TCGA-AZ-4315-01	0	0.0369979	0.0196389	0	0.0373022	0.110701	0	0.0590405	0.0415732	0.105485	0	0	0.0333739	0.00124045	0	0.0552346	0.179164	0.303182	0.00905673	0	0	0.044462	0	0.000545056
TCGA-AA-A00Z-01	0	0.0375573	0	0	0.065222	0.0809629	0	0.172799	0	0.103944	0.0538105	0	0.0348137	0	0.00359657	0.0559448	0.152107	0.254221	0	0	0.0145755	0.00800312	0	0
TCGA-D5-6537-01	0	0.0375721	0.00195385	0	0.000841931	0.144985	0	0.129689	0.0577886	0.0592028	0.0128535	0	0	0.0565387	0.026048	0.0750523	0.0792715	0.0901715	0	0.0142551	0	0.159136	0	0.0922116
TCGA-AA-3560-01	0	0.0375734	0.0322641	0	0.0293781	0.0594295	0	0.225211	0.0974682	0.00667119	0	0	0.0235982	0	0.0062338	0.010065	0.0352301	0.306999	0.0357976	0	0	0.111248	0	0.0204055
TCGA-AA-3495-01	0	0.0378548	0.0244255	0	0.10252	0.0564229	0	0.183651	0.0644016	0.0377206	0.0116467	0	0.070232	0	0.0532801	0.00956939	0.0546085	0.273728	0.00236818	0	0	0.055426	0	0
TCGA-AD-6963-01	0	0.0378612	0.029714	0	0.0206712	0.235844	0	0.0429169	0.0612894	0.120445	0.000648546	0	0	0.033173	0.00386319	0.0880671	0.0779192	0.122231	0	0	0	0.119896	0	0.0433218
TCGA-AA-3553-01	0	0.0382564	0.0244788	0	0.0798158	0.058182	0	0.117902	0.0727135	0.0505532	0.0236949	0	0.0165434	0.0182872	0.0238158	0.0355712	0.113141	0.233526	0.031429	0	0	0.0767788	0	0.0235667
TCGA-AY-6386-01	0	0.0386225	0.0163697	0	0.10352	0.0550333	0	0.16593	0	0.0329404	0.0313639	0	0.0120907	0	0	0.288005	0.0319108	0.105035	0	0	0	0.156802	0	0.000999042
TCGA-AZ-5403-01	0	0.0386459	0	0.0111221	0	0.0235253	0	0.0952813	0	0.0184937	0.079848	0	0.0151809	0.044621	0	0.330117	0.0080722	0.219017	0.0163387	0	0	0.129872	0	0.00851024
TCGA-DM-A280-01	0	0.0392867	0.0144789	0	0.0138006	0.00584451	0	0.0855117	0	0.0027709	0.0411705	0	0	0.0737666	0.00954154	0.367328	0.00135144	0.106367	0	0.010601	0	0.24197	0	0.0254973
TCGA-DM-A1D4-01	0	0.0394923	0.0575333	0	0.0037014	0.172169	0	0.149106	0.0877585	0.0222167	0.0820193	0	0.0543895	0	0.0142754	0.0518274	0.0457073	0.0305959	0.0120557	0	0	0.216645	0	0
TCGA-AY-6197-01	0	0.0395158	0.0527666	0	0.024396	0.0600841	0	0.124758	0.0362343	0.03627	0.0477927	0	0.0505027	0	0	0.177433	0.0326223	0.117729	0	0	0	0.222555	0	0.0168559
TCGA-AA-3869-01	0	0.0395495	0.0280527	0	0.0224051	0.075857	0	0.137876	0.00273433	0.0523209	0.0244448	0	0.00605973	0	0.00262593	0.150942	0.0760382	0.278173	0	0	0	0.0715161	0	0.0709543
TCGA-DM-A0XD-01	0	0.0395644	0	0.00776598	0.0400105	0.0857068	0	0.046531	0	0.0616188	0.0491268	0	0	0.0463451	0	0.295025	0.0473093	0.230782	0	0.0137506	0	0.076028	0	0
TCGA-CK-4951-01	0	0.0395708	0.0135125	0	0.00632165	0.0774967	0	0.094835	0.0137661	0.0864753	0.0304647	0	0	0.0531436	0.00268984	0.0957008	0.15093	0.236987	0	0	0	0.101905	0	0.0357723
TCGA-G4-6294-01	0	0.039603	0.0308599	0	0	0.0420995	0	0.250785	0.0538456	0.043112	0	0	0.0299249	0	0.00596144	0.0871347	0.019606	0.335093	0.030181	0	0	0.0713961	0	0
TCGA-AA-A00L-01	0	0.0397616	0	0	0.0475928	0.151053	0	0.0862227	0	0.0306101	0.0708064	0	0	0.0660947	0	0.220479	0.0192149	0.201359	0	0.0179843	0	0.0885828	0	0
TCGA-AA-3555-01	0	0.0397869	0.0478887	0	0	0	0	0.184936	0	0.0183227	0.0095587	0	0.0191901	0.00860319	0.00917679	0.135123	0.0910519	0.200457	0	0	0	0.106766	0	0.168926
TCGA-F4-6854-01	0	0.0398557	0.00405945	0.00945078	0	0.0239356	0	0.178963	0.0629144	0.0127848	0.0131606	0	0.0623693	0	0	0.258336	0.109287	0.151136	0.0146707	0	0	0.0989321	0	0
TCGA-AZ-4616-01	0	0.0399082	0.00918911	0	0	0.249745	0	0	0.0350606	0.0843758	0	0	0.00829977	0.076191	0.0342751	0	0.156477	0.190463	0.00697175	0	0	0.148952	0	0
TCGA-AA-A00E-01	0	0.0399139	0.0657861	0	0	0.0673697	0	0.113156	0.0212278	0.0852149	0.0360068	0	0.00835326	0.0258084	0	0.178166	0.0845454	0.224399	0.0069398	0	0	0.0719582	0	0.0110682
TCGA-G4-6315-01	0	0.0400286	0.144852	0	0.0716159	0.0644701	0	0.242113	0	0.126954	0.0359894	0	0	0.103907	0.013466	0.053654	0.0248923	0.0702272	0	0.000251085	0.0476076	0	0	0
TCGA-F4-6808-01	0	0.0400636	0.00282808	0	0.0516332	0.0891613	0	0.170261	0.1768	0	0	0	0.0529156	0	0.0180254	0.0875871	0.0395087	0.0374502	0.00150435	0	0	0.257382	0	0.0149439
TCGA-AA-3955-01	0	0.0402212	0.0347871	0	0.0904826	0.0328682	0	0.172943	0.0384213	0.0444635	0	0	0	0.0504847	0	0.0548696	0.0382955	0.265742	0.00953558	0	0.0738691	0.0760945	0	0.0171435
TCGA-AA-A02W-01	0	0.0402674	0.0380443	0	0.0329155	0.200208	0	0.0501426	0.106274	0.0743347	0.0637098	0	0.0522049	0	0.0286941	0.015923	0.00213456	0.210024	0.00252792	0.0146834	0	0.10818	0	0
TCGA-AA-3688-01	0	0.0405531	0.0176927	0	0.059406	0.114518	0	0.188273	0.0360325	0.0191934	0.060344	0	0.0333767	0	0.0272299	0.0117403	0.0349121	0.305489	0.00395905	0	0	0.0793212	0	0.00851125
TCGA-AA-3673-01	0	0.040625	0.0420721	0	0	0.0960483	0	0.133906	0.0382586	0.0623541	0.0227569	0	0.0576871	0	0.00643464	0.135245	0.0680266	0.19129	0.0341609	0	0.0903982	0.0213615	0	0
TCGA-DM-A28H-01	0	0.0407292	0.100262	0	0.196523	0.03472	0	0.0658664	0	0.0595053	0.012251	0	0	0.0299721	0	0.121839	0.0472246	0.256064	0.0118702	0	0	0.063903	0	0
TCGA-AA-A01F-01	0	0.040886	0	0.0046391	0	0.0375175	0	0.334995	0.0200107	0.0183851	0.0618465	0	0	0.157873	0	0.148741	0.0345892	0.0991363	0.0103031	0	0	0.070974	0	0.000989293
TCGA-DM-A28M-01	0	0.0409244	0.0555473	0	0.00684775	0.0168853	0	0.415328	0	0.014753	0.0307138	0	0.0521877	0	0.0202329	0	0.00628912	0.0920764	0	0.0158488	0	0.27329	0	0
TCGA-5M-AATE-01	0	0.040964	0.0565071	0	0.0614053	0.0839668	0	0.154621	0	0.0811989	0.0350142	0	0.0235811	0	0	0.141391	0.0328489	0.266418	7.13e-06	0	0	0.0630407	0	0
TCGA-G4-6317-01	0	0.0410134	0.0837652	0	0.0345783	0.374246	0	0.0469911	0.1316	0.0235024	0.0360208	0	0.00238545	0	0.00744922	0.00681182	0.000614628	0	0.00125501	0	0	0.25078	0	0
TCGA-AA-3666-01	0	0.0410974	0.0121338	0	0.0503477	0.0198468	0	0.175576	0.0379523	0.0813669	0	0	0.0193059	0	0.00444837	0.0460312	0.0938813	0.26521	0	0	0	0.147056	0	0.0468445
TCGA-A6-6140-01	0	0.041102	0.0555788	0	0.0578457	0.148028	0	0.226009	0	0.0886175	0.0169551	0	0.00930921	0.0388966	0.0233274	0.0911422	0.0359155	0.124788	0	0.00851903	0	0.0612732	0	0.0137949
TCGA-A6-5656-01	0	0.0411089	0	0.00513211	0.00433507	0.049645	0	0	0.0220518	0.0876375	0.0433712	0	0.015735	0	0	0.475317	0.0574935	0.197167	0.00343779	0	0	0.0386769	0	0
TCGA-D5-6920-01	0	0.0413901	0	0.00920605	0.094732	0.0116967	0	0.226414	0.0344722	0.0497259	0.0131529	0	0.074617	0	0	0.140014	0.00427958	0.133923	0	0.0357909	0	0.171976	0	0
TCGA-AA-A00U-01	0	0.0415434	0.00434777	0	0.00791606	0.139515	0	0.218155	0	0.0789633	0.0850488	0	0.105407	0	0.0247604	0.00875195	0.0121092	0.059694	0.00139318	0.0238047	0	0.230133	0	0
TCGA-AA-3556-01	0	0.041656	0.0605674	0	0	0.0772751	0	0.128792	0.00101142	0.0220951	0.0454554	0	0.00352411	0.0431047	0.013107	0.0229058	0.061734	0.314947	0	0.0706311	0	0.116375	0.000223731	0.0182511
TCGA-AA-3866-01	0	0.0417232	0.0326644	0	0	0.0692607	0	0.124449	0.000847038	0.0417082	0.0591164	0	0.010181	0.0223709	0.0151916	0.137173	0.0849933	0.28688	0.0169504	0	0	0.0627194	0	0.0354937
TCGA-CK-4952-01	0	0.0418568	0.0333364	0	0.00524483	0.00458463	0	0.1448	0	0.0158123	0	0	0	0.0302224	0.00422322	0.213862	0.0300904	0.211425	0	0	0	0.199058	0	0.107341
TCGA-A6-5662-01	0	0.0418653	0	0.00339795	0	0.0727661	0	0.248307	0.0275709	0.00340001	0.060533	0	0.0715961	0.0310788	0.0675763	0.058992	0	0.306087	0.00254896	0	0	0.0448082	0	0.00133782
TCGA-AA-A01C-01	0	0.0419895	0.000592091	0.00494539	0	0.0675947	0	0.100789	0.0778513	0.0320389	0.00279664	0	0.110152	0.0168221	0	0.179672	0.038253	0.272208	0	0	0	0.0962846	0	0
TCGA-AA-3837-01	0	0.0422628	0.033588	0	0.109299	0.129731	0	0.206763	0	0.0604764	0.110678	0	0	0.0399812	0.00958133	0	0.028509	0.199964	0.00425955	0.0200844	0	0.0470845	0	0
TCGA-A6-5661-01	0	0.0423749	0.0753078	0	0.104602	0.0554385	0	0.207074	0.0036973	0.106061	0.0072207	0	0	0.0255846	0.00120874	0.0551532	0.071494	0.145669	0.00406632	0.0101862	0	0.127238	0	0
TCGA-A6-5667-01	0	0.0427203	0.0458867	0	0.0273448	0.0676976	0	0.143684	0.0111699	0.054943	0.037375	0	0.0179752	0	0	0.0968878	0.0482052	0.291507	0.00692812	0.026663	0	0.0982444	0	0.0254883
TCGA-AZ-4684-01	0	0.0430168	0.0077661	0.000588316	0.0507367	0.0763524	0	0.19222	0	0.0553573	0.020574	0	0.035743	0	0	0.137936	0.0423096	0.21605	0	0.0165664	0	0.129497	0	0.0183034
TCGA-CM-6172-01	0	0.0430215	0.0144476	0	0.0903033	0.050447	0	0.197841	0.0100115	0.010738	0.023466	0	0	0.00753973	0.0107358	0.145907	0.0161586	0.324924	0	0.0040365	0.0733844	0	0	0.0200596
TCGA-AA-3509-01	0	0.0430821	0.0127111	0	0.0211789	0.0710884	0	0.103728	0.0565089	0.0499453	0.00396674	0	0.0195028	0	0.0553431	0.0846206	0.113878	0.351055	0	0	0	0.0482456	0	0.00822755
TCGA-CK-6751-01	0	0.043137	0	0	0.0209344	0.122537	0	0.16395	0.00875574	0.0779154	0.058763	0	0	0.0546222	0	0.188846	0.0458472	0.162207	0	0.00522318	0	0.0903988	0	0
TCGA-D5-6932-01	0	0.0431449	0.00607943	0	0	0.106093	0	0.154424	0	0.0394395	0.0515476	0	0	0.0594759	0.00311421	0.211019	0.0372266	0.222066	0	0	0	0.109515	0	0
TCGA-G4-6310-01	0	0.0432036	0.00648789	0	0.0613087	0	0	0.140908	0.0468268	0.00397948	0.0162901	0	0.0939971	0.0123687	0	0.23822	0	0.312873	0	0.0173612	0	0.0229187	0.0264606	0
TCGA-AA-3697-01	0	0.0432419	0.0152404	0	0.136248	0.0992037	0	0.0997689	0	0.0947877	0.00159567	0	0	0.0364161	0	0.0926724	0.0465534	0.284808	0	0	0	0.086629	0	0.00607758
TCGA-AA-A02Y-01	0	0.0432465	0	0	0.00623613	0.272184	0	0.175927	0	0.119917	0.0333039	0	0	0.0606606	0.0176393	0	0.124404	0.0448721	0.00922592	0.0035654	0	0.132065	0	0
TCGA-CM-5864-01	0	0.0432716	0.0217714	0	0.0672097	0.0980073	0	0.31282	0.0211128	0.0402621	0.0330345	0	0.0229617	0	0.00619263	0.0133785	0.0399833	0.180707	0.00344402	0.000801512	0	0.138313	0	0
TCGA-NH-A50T-01	0	0.0433317	0.0375773	0	0.0369641	0.0501528	0	0.0691153	0	0.037649	0.0656586	0	0.0201574	0.0145126	0.0223049	0.135945	0.00670115	0.147967	0	0.0354573	0	0.281245	0	0.0385921
TCGA-A6-6142-01	0	0.0433359	0.00637609	0	0.0211118	0.0189624	0	0.155171	0	0.00387961	0.0143668	0	0	0.0315653	0.00634214	0.399513	0.057147	0.172926	0	0	0	0.0981665	0	0.0144725
TCGA-AA-3977-01	0	0.0433712	0.0477723	0	0.0103876	0.0677075	0	0.110149	0.0513997	0.102123	0.000998427	0	0.0280934	0	0	0.0719455	0.0733052	0.240157	0	0	0	0.176952	0	0.0190094
TCGA-DM-A0X9-01	0	0.0433827	0.00238954	0	0	0.283815	0	0.0928314	0.0540692	0.195164	0	0	0	0.043338	0.00784452	0	0.0885749	0.157386	0.017623	0	0	0.0569648	0	0
TCGA-A6-3807-01	0	0.04351	0.0365166	0	0.0221737	0.153951	0	0.200048	0	0.069569	0.0143469	0	0	0.0257738	0.0149209	0	0.0892213	0.186183	0.0329672	0.000749747	0	0.0500509	0.0164349	0.0870936
TCGA-AA-3856-01	0	0.0435377	0.0135994	0.0017922	0.0948511	0.113302	0	0.189587	0	0.0452747	0.0601352	0	0	0.0316682	0	0.0879095	0.066663	0.248584	0.0188125	0	0.0278204	0	0	0
TCGA-AA-A01S-01	0	0.0436516	0	0.0064635	0.108607	0.138491	0	0	0	0.106971	0.120541	0	0.0415331	0	0	0.191212	0.00297886	0.123194	0	0	0	0.160009	0	0
TCGA-A6-2672-01	0	0.0440837	0.0186723	0	0	0.150599	0	0.0929384	0.00397509	0.0770482	0.0419011	0	0.0586113	0	0	0.125895	0.104142	0.143709	0	0	0	0.14521	0	0.0372988
TCGA-QG-A5YW-01	0	0.0441192	0	0.00144987	0.123235	0.0363073	0	0.211655	0	0.0985956	0.0406371	0	0.00784403	0	0	0.133125	0.0453576	0.183861	0	0	0	0.117933	0	0
TCGA-AA-A00D-01	0	0.0442904	0.0263326	0	0.0596167	0.21443	0	0.0955737	0.0161089	0.0617625	0.02031	0	0	0.0740404	0.0243985	0.0043899	0.160581	0.21219	0.0202152	0	0.00284118	0.0072096	0	0
TCGA-A6-5660-01	0	0.044394	0.00136291	0.00670813	0	0	0	0.143786	0.0176303	0	0.0312107	0	0.0744628	0	0.0105507	0.310272	0.0115264	0.264432	0.0180816	0	0	0.109977	0	0
TCGA-CM-5861-01	0	0.0445899	0.0477513	0	0	0.231512	0	0.0740698	0	0.0419631	0.0473893	0	0	0.0706789	0	0.159508	0.163004	0.0485889	0	0	0	0.108519	0	0.00701645
TCGA-AA-A00K-01	0	0.0446339	0	0.0199092	0.0655284	0.0670061	0	0.164238	0.0373172	0.0679357	0.0801307	0	0.0340122	0	0.0070719	0.223217	0.0110038	0.157274	0	0	0	0.0653559	0	0
TCGA-CM-6170-01	0	0.044992	0.0317605	0	0.0349235	0.056571	0	0.17188	0	0.0869984	0.0417066	0	0	0.016227	0.0137271	0.1626	0.0858932	0.255796	0	0	0	0.0263149	0	0.0156009
TCGA-D5-6898-01	0	0.0450043	0.00710569	0.00560211	0	0.056479	0	0.0921765	0.00675223	0.0194986	0.058012	0	0.0411622	0	0.012563	0.450459	0.0501059	0.148276	0	0	0	0.0449434	0	0.00686441
TCGA-A6-4107-01	0	0.0450575	0.00515869	0.00658443	0.16976	0.0401037	0	0.211699	0	0.0367015	0.0434041	0	0.0126685	0	0.00630874	0.0619212	0.0463158	0.25556	0.0125182	0	0	0.0912963	0	0
TCGA-A6-5659-01	0	0.0451392	0.00522211	0.00397605	0.0284136	0.0209138	0	0.169209	0	0.0349392	0.0120489	0	0	0.0415295	0.0076355	0.312465	0.092667	0.22619	0.00108995	0	0	0.0437002	0	0
TCGA-SS-A7HO-01	0	0.0451474	0.0490397	0	0	0.124452	0	0.0753595	0.0246775	0.0716417	0.0259253	0	0.0199845	0.029353	0.0758072	0.000113816	0.00865001	0.308149	0	0	0	0.177315	0	0.0095325
TCGA-A6-3810-01	0	0.0451597	0.0104242	0	0.0506798	0.0740879	0	0.0854526	0	0.0805617	0	0	0	0.0272343	0	0.157804	0.068106	0.254446	0.00372207	0	0	0.145008	0	0.0424741
TCGA-D5-7000-01	0	0.0453413	0.0284894	0	0.032952	0.109372	0	0.167164	0.00409265	0.0817888	0.0031119	0	0.00796234	0.0134914	0	0.11562	0.0576195	0.207709	0.00530194	0	0	0.0981333	0.0284887	0.0387025
TCGA-D5-6531-01	0	0.0454779	0	0.00256555	0.0206124	0.159975	0	0.155437	0.00451469	0.0760782	0.0445821	0	0	0.0447377	0.0107091	0.111753	0.151122	0.178837	0.000850692	0	0	0.0382262	0	0
TCGA-DM-A1D0-01	0	0.0455132	0.0158284	0	0.00690028	0	0	0.0574257	0	0.00860329	0.0481351	0	0.0593686	0	0	0.579382	0.0103564	0.098244	0	0	0	0.115757	0	0
TCGA-CM-5344-01	0	0.0455142	0.00184532	0.00435282	0	0.0445026	0	0.101244	0	0	0.078	0	0	0.0293876	0	0.541297	0.0449434	0.103111	0	0	0	0.0513161	0	0
TCGA-QL-A97D-01	0	0.0455754	0.0100853	0.00229796	0.0766872	0.176989	0	0.19455	0.0247091	0.145447	0.0359209	0	0.0426631	0	0	0.00519063	0.0654425	0.13855	0	0.00537435	0	0.0760931	0	0
TCGA-AA-A01G-01	0	0.0458042	0	0.00868911	0.0751033	0.174585	0	0.111451	0	0.0972973	0.0653593	0	0.0121016	0.0639641	0.0387615	0.0995909	0.00607375	0.067655	0.00407074	0.0144013	0	0.146045	0.0148509	0
TCGA-CM-4744-01	0	0.0458927	0.00798844	0	0.0201685	0.389936	0	0	0.13088	0.10624	0	0	0	0.130246	0.00634982	0.000957013	0.0359074	0.121703	0.0100574	0.00134564	0	0.0382195	0	0
TCGA-CK-4950-01	0	0.0460807	0.0109293	0	0.194621	0.102793	0	0.168768	0	0.0850409	0.00438133	0	0	0.0173976	0	0.0693721	0.0297148	0.222717	0	0	0	0.0648751	0.0101212	0.0192685
TCGA-AA-3519-01	0	0.0461318	0	0.00170065	0.119929	0.058215	0	0.0763439	0.121292	0.000651518	0.050545	0	0.0828266	0	0.0307534	0.0737242	0	0.185067	0	0.0323927	0	0.142272	0.024288	0
TCGA-AA-3980-01	0	0.0461529	0.0356117	0	0	0.192786	0	0.109365	0.087982	0.0810632	0.0392671	0	0.0103788	0	0	0.0448815	0.0603352	0.198566	0.017712	0.00042973	0	0.0611234	0.00684255	0.0536568
TCGA-CM-6169-01	0	0.046268	0	0.0055551	0.0236277	0.0749734	0	0.11088	0.0415443	0.0456307	0.0248528	0	0.00345783	0.012563	0.00513658	0.213562	0.0754134	0.301827	0	0	0.0581303	0	0	0.00284567
TCGA-4T-AA8H-01	0	0.0463394	0	0	0.255334	0.0719852	0	0.28349	0	0.0139682	0.0598009	0	0.054364	0	0.00706146	0	0	0.0911953	0.0165035	0.02194	0	0.120514	0.00313361	0.000710134
TCGA-NH-A8F7-01	0	0.046465	0.0533724	0	0.314475	0.00248032	0.0384321	0.0257135	0	0.00286598	0.00411899	0	0	0.0256121	0	0.106957	0.027917	0.169949	0	0	0	0.176424	0	0.051682
TCGA-DM-A1HA-01	0	0.0464709	0	0	0.0587085	0.281356	0	0	0.0192242	0.154814	0	0	0	0.16027	0.0160365	0	0.162919	0.14034	0	0	0	0.00633109	0	0
TCGA-A6-2680-01	0	0.0465817	0.0117334	0	0.085731	0.0548641	0	0.143258	0	0.0570235	0.114728	0	0.0168276	0.00296813	0.0294506	0.0910845	0.0432847	0.261785	0.010425	0	0	0.0660511	0	0.0107853
TCGA-DM-A1D7-01	0	0.0466974	0	0.00859588	0.060463	0.113243	0	0.109581	0	0.117059	0.0577055	0	0.0247942	0	0.0154763	0.0766686	0.0637118	0.186097	0.0154484	0	0	0.139377	0.0117795	0
TCGA-AA-A02K-01	0	0.0468447	0	0.00794085	0.0307558	0.204438	0	0	0	0.0311575	0.148126	0	0	0.0435031	0.0403816	0.0210583	0.010205	0.267704	0	0	0	0.12369	0	0.0710408
TCGA-AA-3861-01	0	0.0468805	0	0.0184238	0.251992	0.0938106	0	0.310757	0	0.0398026	0.0304342	0	0.0046079	0	0.0170257	0	0.0379908	0.125478	0	0.00512667	0	0.0645501	0	0
TCGA-AA-3970-01	0	0.0468961	0.0563042	0	0.0519933	0.0841388	0	0.184677	0.0244165	0.0569983	0.0163927	0	0.0440666	0	0.0181949	0.0715978	0.022352	0.231687	0.00331435	0.00983342	0	0.105988	0.0180455	0
TCGA-D5-5539-01	0	0.0471963	0.0263665	0	0.0161655	0.0164456	0	0.155321	0	0.00784803	0.00600533	0	0.00986522	0.000671488	0	0.358221	0.0444768	0.204481	0	0	0	0.145305	0	0.00882811
TCGA-CM-4746-01	0	0.047501	0	0	0.011938	0.216434	0	0.0690546	0	0.0534381	0.129889	0	0	0.000384751	0	0.183436	0.0300406	0.103165	0	0	0	0.20222	0	0
TCGA-AZ-6598-01	0	0.0476424	0.0263032	0	0	0.0477177	0	0.171419	0	0.0686173	0	0	0.0100677	0.12898	0.0330115	0.0922839	0.107778	0.292371	0.0150646	0	0	0.00638533	0	0
TCGA-D5-6535-01	0	0.0477136	0	0.0022125	0.0973268	0.0575557	0	0.229307	0	0.0649088	0.0313152	0	0	0	0	0.143649	0.145564	0.173878	0	0	0	0.0524567	0	0.00182542
TCGA-CM-6163-01	0	0.0478868	0.0532052	0	0.0787195	0.135927	0	0.200009	0	0.0544177	0.0537598	0	0	0	0	0.0640937	0.0533785	0.231459	0.0221289	0	0	0.014551	0.0038142	0.0345355
TCGA-AZ-6608-01	0	0.0479053	0	0	0.101879	0.0291619	0	0.283924	0.0187721	0.0701239	0.0418745	0	0.0501762	0.00638915	0.0272039	0.193283	0.0231269	0.0752132	0.00730055	0	0	0.0715717	0	0
TCGA-D5-6923-01	0	0.0479788	0.00128045	0	0	0.000630668	0	0.115913	0.00518067	0.0217593	0.027117	0	0.0399164	0	0	0.358078	0.0303472	0.176538	0	0.00776628	0	0.194673	0	0.0208009
TCGA-CM-5868-01	0	0.0484145	0.00675692	0.0124668	0	0.0445989	0	0.169564	0	0.0302323	0.097467	0	0.0256991	0.0360665	0	0.261209	0.0355608	0.218313	0.00318243	0	0	0.0588842	0	0
TCGA-AY-A54L-01	0	0.048483	0.0396429	0	0.130152	0.0542145	0	0.298507	0.00772983	0.0351507	0.0345789	0	0.0275646	0	0.0138776	0.0973753	0	0	0	0.0063168	0	0.25489	0	0
TCGA-AA-A00W-01	0	0.0485778	0.0143823	1.45e-05	0.125438	0.121341	0	0.0494619	0.0760575	0.175058	0.0531833	0	0.0829588	0.00811324	0.0106912	0.0627883	0.0243756	0.109846	0	0.0336266	0	0.0510159	0	0.0016468
TCGA-CK-6747-01	0	0.0486072	0.00453329	0	0.0830776	0.108689	0	0.306052	0.0397061	0.0161827	0.0357941	0	0.00604858	0.00291435	0.0207322	0.0361551	0.105935	0.195195	0.0142122	0	0	0.0247725	0	0
TCGA-CM-6674-01	0	0.0486826	0.00705111	0	0	0.130259	0	0.202255	0	0.0263718	0.033965	0	0	0.0891632	0.0131598	0.146001	0.115669	0.211931	0.000579901	0	0	0.0222055	0	0.0013879
TCGA-DM-A28F-01	0	0.0487357	0.0390766	0.0368835	0	0.12528	0	0.118547	0	0.121632	0.0797711	0	0	0.00196665	0.0183044	0.142341	0.127396	0.0528924	0.00262325	0	0	0.11434	0.0189455	0
TCGA-AA-3655-01	0	0.0488884	0.00244335	0	0	0.0309217	0	0.178413	0	0.00202292	0.0972126	0	0.00845656	0.049602	0.0358784	0.181113	0.0555712	0.249829	0.00741894	0.0113344	0	0.089783	0	0
TCGA-AA-3952-01	0	0.048921	0.0214042	0	0.0206775	0.0455744	0	0.0847096	0	0.0301802	0.0404504	0	0.0455626	0	0.00823061	0.0397125	0.0416287	0.445544	0	0	0	0.109199	0	0.0671268
TCGA-CA-6716-01	0	0.0490668	0.0199863	0	0.0672064	0.0265548	0	0.143702	0.0488297	0.000723291	0.0373629	0	0.0770299	0	0.029373	0.27175	0	0.174478	0	0	0	0.103004	0	0
TCGA-A6-2674-01	0	0.0491107	0.0065285	0	0.0246281	0.0160178	0	0.0771357	0	0.0290847	0.0120589	0.0028029	0	0.0162528	0	0.0937934	0.0162718	0.17579	0	0	0	0.39855	0	0.131085
TCGA-AA-3516-01	0	0.049189	0	0	0.0335277	0.237965	0	0	0.120207	0.060984	0	0	0	0.0390118	0.0358313	0.0416339	0.100965	0.166958	0	0.0661939	0	0.0769357	0	0.0197871
TCGA-CK-5912-01	0	0.0492032	0.0661147	0	0.0685072	0.00872267	0	0.188073	0	0.0426232	0.0130872	0	0.00868423	0.00514092	0.00834129	0.3397	0.0239099	0.166971	0.00257839	0	0	0.0575462	0	0
TCGA-CK-5916-01	0	0.0493127	0.0400614	0	0	0.15115	0	0.0567144	0.0642779	0.0791056	0.0075563	0	0	0.0620411	0	0.0338013	0.110571	0.322335	0.022539	0	0	0.0420482	0	0.00779907
TCGA-AA-3678-01	0	0.0496868	0.00524171	0	0.0689638	0.0527007	0	0.276305	0.0145788	0.0425739	0.0565739	0	0.0317771	0	0.00493979	0.0476378	0.0592964	0.217009	0	0.0140659	0	0.0741911	0	0.0341447
TCGA-CM-4751-01	0	0.0497669	0	0.0167915	0.0548467	0.213377	0	0.100865	0.0083953	0.104151	0.0636776	0	0	0.0564956	0.0107935	0.0264432	0.118031	0.182511	0.00338785	0	0.0216093	0.018626	0	0
TCGA-AA-A01P-01	0	0.0497691	0.0142544	0	0.0641872	0.23021	0	0.00640474	0.0182796	0.0470612	0.0632426	0	0	0.0975106	0.001832	0.0847858	0.107348	0.213807	0	0	0	0.0351121	0	0.0159645
TCGA-AY-A69D-01	0	0.0497911	0.122126	0	0.0627605	0.0582317	0	0.218905	0	0.122133	0.05621	0	0.00144038	0.021664	0.00680083	0.0644117	0.0310375	0.146154	0	0.0189318	0	0.0659948	0	0.00320012
TCGA-CA-6719-01	0	0.0498094	0.000210074	0	0.0411558	0.0667325	0	0.0463013	0	0.0309231	0.0561365	0	0	0.0259645	0	0.384676	0.0689031	0.240634	0	0	0	0.0383624	0	0
TCGA-AA-A02H-01	0	0.0500898	0	0	0.141602	0.111621	0	0.258808	0	0.104916	0.00490483	0	0.000692678	0.0428191	0.00610492	0.0500586	0.0315465	0.243406	0	0	0.00244052	0	0	0.0010797
TCGA-CM-6676-01	0	0.050225	0.038488	0	0.00642315	0.025203	0	0.185076	0.000810617	0.0278562	0.0323934	0	0.0147722	0.00685861	0	0.35632	0.0326129	0.193775	0	0	0	0.0794111	0	0
TCGA-CK-4948-01	0	0.0502462	0.000280558	0.00671992	0	0.0296279	0	0.110852	0.0264971	0.0642492	0.044689	0	0.0383453	0	0	0.302625	0	0.16929	0	0.0540894	0	0.131715	0	0.0210196
TCGA-D5-6929-01	0	0.0502925	0	0.00856262	0.292499	0.0882814	0	0.0924602	0	0.0136612	0.0100505	0	0	0.0134934	0	0.262078	0.0216799	0.172755	0	0	0	0.0244784	0	0
TCGA-AA-3855-01	0	0.050318	0	0	0.225603	0.109655	0	0.190183	0	0.0401208	0.0363284	0	0.0057511	0.020954	0.0255839	0.0434564	0.0131874	0.24642	0	0	0.000218349	0.0406267	0.00191297	0
TCGA-G4-6626-01	0	0.0504165	0.0172336	0.0107863	0.000335345	0.148645	0	0	0.0923791	0.0887987	0.0313382	0	0	0.051737	0.0171716	0.130884	0.0334155	0.0663826	0.00266117	0.0205353	0	0.279293	0.00840412	0
TCGA-AA-3818-01	0	0.0504401	0	0.0120126	0.0691111	0.203032	0	0.149162	0	0.0619241	0.00701613	0	0	0.0492392	0	0.0621328	0.0538756	0.316529	0.00187118	0	0	0.0038668	0	0.0102263
TCGA-AZ-4682-01	0	0.0506016	0.0222445	0	0.114931	0.0840721	0	0.346226	0.0112755	0.0198609	0	0	0.0208528	0.0177324	0.0291667	0.0156032	0.0201239	0.201868	0.0237006	0	0	0.072343	0	0
TCGA-AA-3941-01	0	0.0506692	0.03578	0	0.160343	0.0593225	0	0.220359	0	0.093469	0.0316945	0	0.010002	0.0284218	0.000755392	0.022412	0.0440587	0.204497	0.034409	0	0.0237788	0.0306982	0	0
TCGA-5M-AAT4-01	0	0.0507922	0	0.0115738	0.0152862	0.156557	0	0.0801115	0	0.10562	0.0131481	0	0	0.0390829	0	0.1587	0.0479219	0.266928	0	0	0	0.0958796	0	0.00919023
TCGA-A6-6782-01	0	0.0508358	0.0223763	0	0.116538	0.10962	0	0.12942	0	0.0735673	0.00227833	0.00801034	0	0.0281092	0.0737002	0.062572	0.103222	0.194251	0	0	0	0.0763351	0	0
TCGA-WS-AB45-01	0	0.0510589	0.0125474	0	0	0.0152667	0	0.18039	0.0143516	0	0	0	0.0667831	0	0.0735626	0.0905701	0.0212302	0.342294	0	0	0	0.032876	0	0.150127
TCGA-AA-3510-01	0	0.0513674	0.0459372	0	0	0.0771715	0	0.121781	0.0405377	0.0387351	0.022818	0	0.0484182	0	0	0.0869898	0.111264	0.272237	0.00326126	0	0	0.121554	0	0.00929583
TCGA-F4-6856-01	0	0.0513847	0.00808518	0	0	0.158211	0	0.246635	0	0.0528693	0.0845404	0	0.0183896	0.0808864	0.049114	0.0916783	0.0423308	0.106195	0.00155259	0.0134092	0	0.0461035	0	0
TCGA-AZ-6606-01	0	0.0514177	0.0179596	0	0	0.041506	0	0.283672	0.020809	0.100521	0.0281272	0	0.0251442	0	0.0127242	0.140508	0.0169836	0.225305	0	0.0162643	0	0.0620672	0.00840894	0
TCGA-G4-6293-01	0	0.0514284	0.000912379	0.0196816	0.0713261	0.0562384	0	0.333154	0.127682	0.00951048	0.0536362	0	0.0562659	0	0.0122389	0.144145	0.0276409	0.0435168	0	0.00838219	0	0.0356683	0	0
TCGA-AY-A8YK-01	0	0.0515432	0	0.0219811	0.144714	0.038836	0	0.126215	0	0.10935	0.0343937	0	0.0688977	0	0.0197952	0.143862	0.0186201	0.212485	0	0.0142234	0	0.0466277	0	0
TCGA-AA-A029-01	0	0.0517583	0	0.00442534	0.0229036	0.0671175	0	0.157493	0	0.0539112	0.0816847	0	0	0.0908061	0	0.253283	0.012432	0.181151	0	0	0	0.0747929	0	0
TCGA-CM-6161-01	0	0.0517839	0.00254253	0	0.0498436	0.108727	0	0.200347	0.0606643	0.0397973	0	0	0.0437276	0.00521449	0.00618258	0.09268	0.0220859	0.269661	0.0383432	0	0	0.0388288	0.0213542	0
TCGA-AA-A02F-01	0	0.0518005	0.0354019	0	0.0373423	0.0218586	0	0.275291	0	0	0.0258088	0	0.0474895	0	0	0.225907	0.0667	0.14254	0	0	0	0.121661	0	0
TCGA-AA-3492-01	0	0.0518184	0.0350981	0	0.0189945	0.135182	0	0.0303557	0.0290714	0.0672174	0.00620214	0	0	0.0622466	0.00442143	0.106425	0.0798455	0.283182	0.00525307	0	0	0.125645	0	0.01086
TCGA-AA-3971-01	0	0.051843	0.0293886	0.000630383	0.103394	0.115081	0	0.102767	0.0685032	0.0258856	0.0197895	0	0.0633691	0.00152595	0	0.0775518	0.0365502	0.240252	0.0184782	0	0	0.0947883	0.0020453	0
TCGA-D5-6529-01	0	0.0518491	0.00293524	0.0308876	0.0766212	0.0775151	0	0.166596	0	0.0474806	0.0620522	0	0.0149063	0	0.0133606	0.0760041	0.0472579	0.219372	0.000515276	0.00521924	0	0.150308	0	0.00896869
TCGA-AZ-4615-01	0	0.0520619	0	0	0.0143295	0.361549	0	0.0349455	0.0522038	0.10808	0.00062838	0.0201346	0	0.0627837	0	0.0182447	0.0944474	0.226966	0	0	0	0.00568756	0	0
TCGA-AA-3854-01	0	0.052307	0.0126925	0	0.0538168	0.0421216	0	0.199631	0	0.00710216	0.0216876	0	0.0115813	0.0330343	0.0092109	0	0.0201694	0.415198	0	0.0110702	0	0.137309	0	0.0253744
TCGA-CM-6162-01	0	0.0523197	0.0367682	0	0	0.0635877	0	0.190065	0.0102468	0.0167528	0.0092133	0	0.0216641	0	0.046814	0.0959732	0.0987815	0.327008	0.00120017	0	0.0206062	0.0226363	0	0.0386827
TCGA-A6-6137-01	0	0.0524853	0	0.0070263	0.10615	0.0615301	0	0.274176	0	0.022302	0.0790846	0	0	0.0394258	0.0188729	0.0479199	0.0379522	0.223327	0.0028954	0.039349	0.0399888	0	0	0
TCGA-AM-5820-01	0	0.0526005	0.00364553	0	0	0.105677	0	0.146221	0	0.021775	0.0089624	0	0	0.0162844	0.0600351	0.00135235	0.00706425	0.469748	0.0137819	0	0	0.143352	0.00210138	0
TCGA-AA-3675-01	0	0.0526833	0.0623668	0	0.0436928	0.0298218	0	0.193585	0	0.0628669	0.0147925	0	0	0.015719	0	0.0844875	0.0834323	0.208975	0	0	0	0.165833	0.000477416	0.0339495
TCGA-AA-3819-01	0	0.0526907	0.0185166	0	0.153071	0.0437644	0	0.104376	0	0.0753913	0.0252106	0	0	0.0210843	0.00931324	0.0576109	0.0111448	0.369329	0.00954482	0.0361792	0.0448857	0.00338329	0	0.0171942
TCGA-AA-3696-01	0	0.0528517	0	0.0129031	0.0660014	0.0575492	0	0.197291	0	0.0633801	0.0550912	0	0.0652935	0	0.0577476	0.0990471	0.0255986	0.219911	0	0	0	0.0801852	0	0
TCGA-G4-6306-01	0	0.0530151	0	0.0435804	0	0.335951	0	0.117393	0	0.0880862	0.0766341	0	0	0.0740633	0.0275847	0.123666	0.0319306	0.0340916	0.00384723	0	0	0.0410927	0.00208004	0
TCGA-AA-3530-01	0	0.0530947	0.00326521	0.0674382	0.113325	0.0770662	0	0.299161	0.0147652	0.0610816	0.0383963	0	0.0105308	0.0069563	0.00384494	0.00545933	0.0319728	0.208014	0.0143569	0	0.040181	0.00418567	0	0
TCGA-CM-6166-01	0	0.0532727	0.016408	0	0.000208078	0.0327482	0	0.0445742	0.0362593	0.0151259	0.0818598	0	0.0797224	0	0	0.525247	0	0.0845278	0	0	0	0.083319	0	0
TCGA-G4-6298-01	0	0.0533368	0.0466637	0	1.29e-05	0.066521	0	0.0856177	0	0.0742903	0.0236633	0	0.0404589	0	0	0.29922	0.0393839	0.130512	0	0	0	0.193656	0	0
TCGA-AA-3850-01	0	0.0533628	0	0	0.27522	0.0573173	0	0.136224	0.00692403	0.0546236	0.037329	0	0.022211	0	0.0124907	0.0794191	0.0142612	0.233318	0	0	0	0.0613703	0	0.00929204
TCGA-DM-A1D9-01	0	0.0533763	0.0150988	0	0.020225	0.0693259	0	0.179377	0	0.0568727	0.0214167	0	0.0114595	0.0681679	0.0301938	0.0977768	0.0552052	0.19303	0.0321175	0	0	0.149733	0	0
TCGA-DM-A0XF-01	0	0.0534442	0.0430405	0	0.068741	0.028637	0	0.199139	0	0.0783821	0.0340304	0	0	0.0595939	0.0198524	0.109578	0.161711	0.157515	0.00499309	0	0.0347862	0	0	0
TCGA-DM-A28A-01	0	0.0534745	0.0095538	0	0.0472779	0.120512	0	0.0517319	0	0.111123	0	0	0	0.0737937	0	0.122678	0.134625	0.268055	0	0	0	0.0606496	0	0
TCGA-DM-A285-01	0	0.0535697	0.0285242	0	0.0105909	0.0348022	0	0.208984	0	0.0238227	0.0650673	0	0.0182375	0.0342888	0.00526644	0.240743	0.00165002	0.274604	0.00252004	0	0	0.0442675	0.00663035	0
TCGA-F4-6703-01	0	0.0535876	0	0	0.0258515	0.0848359	0	0.0844818	0.00588295	0.0785823	0.0285071	0	0.0274248	0.00691482	0.0245971	0.195895	0.08149	0.280348	0	0	0	0.0570843	0	0.0181038
TCGA-CM-6164-01	0	0.0537249	0	0.00707555	0.0317914	0.119696	0	0.133429	0	0.106591	0.000585849	0	0	0.0705365	0	0.249377	0.0824957	0.147034	0	0	0	0.045788	0	0.00559893
TCGA-G4-6314-01	0	0.0537669	0	0.000630102	0.0131244	0.071886	0	0.223886	0	0.04954	0.0271113	0	0.00972371	0.00812146	0.00518665	0.13616	0.0741124	0.326234	0.0146546	0	0.0287966	0.0108336	0	0
TCGA-AA-3949-01	0	0.0539084	0.0231153	0	2.5e-05	0.0999838	0	0.0784211	0.0990845	0.0591116	0	0.00937692	0	0.0503126	0	0.0607905	0.0929337	0.212335	0.00590022	0	0	0.166473	0	0.0421368
TCGA-AA-A010-01	0	0.0539103	0.0651903	0	0.0155273	0.120919	0	0.102716	0	0.122207	0.0524042	0	0	0.071976	0	0.0843864	0.0893619	0.225311	0	0	0	0.0395808	0	0.0104195
TCGA-D5-5541-01	0	0.0539308	0.0134574	0	0.0314734	0.0711269	0	0.0402761	0	0.0230795	0.0128266	0	0	0.0118128	0	0.500987	0.0389562	0.231	0	0	0	0.0250044	0	0
TCGA-AA-3502-01	1	0.0539895	0.00523407	0	0.0577135	0.146797	0	0.229382	0	0.0434924	0.0311504	0	0.0206752	0	0.00200339	0	0.0288875	0.384776	0	0	0	0.0498878	0	0
TCGA-AA-3538-01	1	0.0542752	0.06008	0	0.0951633	0.0072027	0	0.162116	0	0.023408	0.0175837	0	0.0562104	0	0.00531431	0.112085	0.0166468	0.277599	0.0559216	0.0032926	0	0.0625947	0	0.0447817
TCGA-AA-3543-01	1	0.0543098	0	0	0.0167607	0.246146	0	0.0452213	0.0722257	0.0931086	0.0475191	0	0.0487653	0.0140065	0.00152684	0.00850542	0.0951346	0.249107	0	0	0	0.0393418	0	0.0226305
TCGA-CA-5255-01	1	0.0546779	0	0.00189145	0.0702546	0.137009	0	0.128935	0	0.0804809	0.132495	0	0.000354797	0	0.0193093	0.0196951	0.0305139	0.0842706	0.0344481	0.0540915	0	0.20625	0	0
TCGA-AA-A00J-01	1	0.0548174	0.0094211	0	0.0201307	0.0608294	0	0.143736	0.0257054	0.0454861	0.0136479	0	0.0159333	0.0202089	0	0.204274	0.0497112	0.267049	0.0047609	0	0	0.0765291	0	0.0425764
TCGA-AA-A02J-01	1	0.0549967	0	0	0.0922313	0.0208353	0	0.22824	0	0.147839	0.0190354	0	0.0137047	0.0123267	0	0.17366	0.0457898	0.130189	0	0.00238997	0	0.113759	0	0
TCGA-QG-A5YV-01	1	0.0551057	0.0330292	0	0.0831836	0.0849594	0	0.182006	0.00744891	0.13172	0.0220254	0	0.0225791	0	0.0132085	0.0627585	0.0834643	0.225123	0	1.14e-06	0	0.048493	0	0
TCGA-G4-6588-01	1	0.0551292	0	0	0	0.052528	0	0.16082	0	0.0329862	0.0274062	0	0.000917274	0.0339682	0	0.318412	0.0541513	0.12142	0	0	0	0.171728	0	0.0256624
TCGA-AA-3525-01	1	0.05519	0.0119194	0	0.131887	0.0970489	0	0.139791	0	0.0274029	0	0	0	0.0368762	0	0.143528	0.0846511	0.218948	0	0	0.0353871	0.0382755	0	0.0342856
TCGA-AA-3867-01	1	0.0553713	0.0167085	0	0.0996431	0.0825612	0	0.150962	0	0.0258245	0.0456801	0	0	0.0389302	0.0253755	0.063295	0.0411237	0.364362	0.0147336	0	0.0308014	0	0	0
TCGA-D5-5538-01	1	0.0554241	0	0.000278843	0.024918	0.0557547	0	0.140554	0	0.0366768	0.0256082	0	0	0.00642576	0.00555713	0.242097	0.0513993	0.292459	5.9e-05	0	0	0.106106	0	0.0121058
TCGA-CM-4743-01	1	0.0554555	0	0	0.0411832	0.190484	0	0.0123878	0	0.112707	0.0644334	0	0	0.170103	0.0027819	0	0.165375	0.16395	0.013408	0.0102644	0	0.0361416	0	0.016781
TCGA-NH-A50V-01	1	0.0554866	0.00929856	0	0.053126	0.0534168	0	0.187942	0.00634626	0.0991797	0.0682804	0	0.0339726	0	0.00306497	0.107848	0.0823577	0.221479	0	0	0	0.065336	0	0.00835176
TCGA-AD-6965-01	1	0.055629	0.0354188	0	0.0521688	0.12588	0	0.133517	0	0.0961056	0.0192966	0	0	0.0375976	0	0.195637	0.0295369	0.251316	0	0	0.0235261	0	0	0
TCGA-AA-A01Z-01	1	0.0556654	0.00445969	0	0	0.0322818	0	0.316192	0	0.0369779	0.00807984	0	0.0107973	0.0239005	0.00485515	0.095721	0.0189914	0.224237	0	0	0	0.223507	0	0
TCGA-G4-6311-01	1	0.0560892	0.163004	0	0	0.0218243	0	0.0413842	0	0.0470939	0.0491767	0	0.0442171	0	0	0.37585	0.0134513	0.137826	0	0	0	0.106172	0	0
TCGA-A6-2683-01	1	0.0564231	0.011358	0	0.025747	0.0820024	0	0.154903	0	0.0958987	0.119319	0	0.0817292	0	0.0263073	0.0569986	0.0121375	0.217458	0.000302337	0	0	0.115839	0	0
TCGA-D5-6924-01	1	0.0565317	0.033342	0	0.0957749	0.0722127	0	0.117557	0	0.0978467	0	0	0	0.00926303	0	0.193478	0.0851126	0.231621	0	0	0.0141531	0.023183	0	0.0264567
TCGA-AA-3520-01	1	0.0565742	0	0	0.0565165	0.0556288	0	0.107044	0	0.046423	0.040451	0	0.00921731	0	0.00215105	0.0312481	0.0784677	0.436275	0.0148046	0	0	0.100339	0	0.0214345
TCGA-AA-3875-01	1	0.0565796	0.0471778	0	0.0976667	0.0895963	0	0.118538	0	0.0782812	0	0	0	0.0438358	0	0.0441803	0.0412211	0.236695	0	0.0179953	0.0426897	0.0235373	0	0.118586
TCGA-AA-A017-01	1	0.0566257	0	0	0.084035	0.0450263	0	0.153105	0	0.0544928	0.10124	0	0.0541081	0.0174197	0	0.16964	0.012088	0.136259	0	0.00460217	0	0.136292	0	0.0316912
TCGA-AA-A00A-01	1	0.0566652	0.0361975	0	0.0130943	0.10636	0	0.0830062	0	0.123402	0.0465276	0	0	0.0519548	0	0.0982938	0.0975509	0.18296	0	0	0	0.15444	0	0.00621283
TCGA-AA-3845-01	1	0.0566978	0.0577478	0	0.0981081	0.152327	0	0.0750052	0.05022	0.0631124	0.00600578	0	0.0229435	0.0342203	0	0.038359	0.0767391	0.236063	0	0.0178033	0	0.035016	0.00868434	0.0276451
TCGA-CM-4752-01	1	0.0567281	0.0359539	0	0	0.0939821	0	0.210036	0.0272495	0.0781791	0.0188538	0	0.00811528	0.00514922	0.0254842	0	0.158113	0.27604	0.0105652	0	0	0.0522794	0	0
TCGA-AA-3975-01	1	0.0568139	0	0.014382	0.0662644	0.0704603	0	0.154905	0.0720864	0.0210184	0.0344786	0	0.0564868	0	0.0495915	0.16904	0	0.197136	0.00732156	0.000902364	0	0.0859269	0	0
TCGA-AA-A01Q-01	1	0.0568354	0.00149555	0	0	0.171519	0	0.198956	0	0.0385193	0.126031	0	0.046173	0.031044	0.0374233	0	0.0701095	0.15313	0.0175705	0	0	0.108028	0	0
TCGA-G4-6309-01	1	0.0568628	0.0258957	0	0.0364891	0.122042	0	0.258527	0.0392616	0.112762	0.00139847	0	0.018334	0.0160214	0.00616032	0.0971058	0.0311883	0.139792	0	0.00726197	0	0.0877603	0	0
TCGA-DM-A282-01	1	0.056873	0	0	0.0254489	0.0675887	0	0.177235	0	0.0641208	0.0563077	0	0	0.0988693	0.0244064	0.147663	0.0489651	0.288962	0.000433798	0	0	0	0	0
TCGA-AA-A00R-01	1	0.0568912	0.0220059	0	0	0.243922	0	0.0213471	0.116495	0.0993048	0.0247384	0	0.00925092	0.0741241	0	0.102469	0.129543	0.10026	0.0143346	0	0	0.0372034	0	0.00500092
TCGA-D5-5537-01	1	0.0569947	0	0	0.211425	0.0829057	0	0.188	0	0.0551136	0.0337201	0	0	0.0236238	0.0066994	0.0526783	0.0277154	0.266205	0.00917604	0	0	0.0427372	0	0
TCGA-AD-6889-01	1	0.0569992	0.0180314	0	0.00988693	0.0210307	0	0.180748	0	0.0788134	0.0484677	0	0.0383696	0	0	0.211332	0.0173819	0.161816	0	0	0	0.199739	0	0.0143833
TCGA-AA-3858-01	1	0.0570303	0	0	0.124665	0.0715179	0	0.156101	0	0.0534778	0.050649	0	0.0137392	0.0211743	0.00416049	0.0844848	0.0597474	0.28027	0	0	0	0.0757225	0	0.00429024
TCGA-AY-4071-01	1	0.0570743	0.0183906	0	0.124764	0.13591	0	0.16327	0	0.0589638	0.105433	0	0.0157051	0.0114333	0.00421983	0.0750099	0.056063	0.189808	0	0	0	0.0358554	0	0.00517448
TCGA-CM-4747-01	1	0.0574273	0.0202886	0	0.0379088	0.0518749	0	0.242607	0	0.0196397	0.045743	0	0.0246854	0	0	0.285449	0.0420672	0.197451	0	0	0	0.0322856	0	0
TCGA-AA-3542-01	1	0.0575718	0	0.00372794	0.0216848	0.177266	0	0	0	0.0202381	0.059625	0	0.00645166	0.000927848	0	0.350505	0.0295152	0.229845	0	0	0	0.0968994	0	0.00331512
TCGA-A6-2675-01	1	0.0577274	0	0.00569865	0.03464	0.0457944	0	0.0805847	0	0.0394203	0.0502344	0	0	0.0403274	0	0.166465	0.072796	0.39936	0	0	0	0.0460565	0	0.0186233
TCGA-G4-6295-01	1	0.057876	0.0320294	0	0.0464034	0.20292	0	0.150885	0	0.101839	0.0361269	0	0	0.061266	0	0.00144112	0.139062	0.182659	0.0148924	0	0	0.0292985	0	0.0011772
TCGA-AD-6548-01	1	0.0581602	0.000707266	0.0147791	0.0195887	0.0852371	0	0.154172	0.0078859	0.0873406	0.0015816	0	0	0.0450377	0.00766666	0.205462	0.0932997	0.187461	0.000344787	0	0	0.075972	0	0.0134643
TCGA-AA-3548-01	1	0.0582344	0.0318262	0	0.0109608	0.155253	0	0.127175	0	0.0217566	0.166496	0	0.00633722	0.0105881	0.0173836	0.0666649	0.0556648	0.247061	0.0135594	0	0	0.0692736	0	0
TCGA-AD-A5EK-01	1	0.0582995	0.102589	0	0.12455	0.00652537	0	0.165652	0.0371683	0.127723	0.0165436	0	0.0032629	0.0281517	0.0160997	0.1559	0.0218955	0.17772	0	0.00861969	0	0.00760049	0	0
TCGA-AA-A00Q-01	1	0.0583208	0.0316214	0	0.0285813	0.166698	0	0.174654	0	0.0832926	0.0928847	0	0	0.0266552	0.0113779	0.0461592	0.0895956	0.215313	0.00511919	0	0.0196392	0	0	0.00840827
TCGA-NH-A8F8-01	1	0.0585037	0.0418967	0	0.0625594	0.0404647	0	0.078848	0	0.0756577	0.0336041	0	0	0.0157658	0	0.120505	0.0771285	0.368266	0	0	0	0.0828967	0	0.0024067
TCGA-CK-5913-01	1	0.0586116	0.0403719	0	0	0.0706392	0	0.183998	0.0485088	0.0685563	0.0210914	0	0.0172086	0.0371239	0	0.127871	0.0873498	0.158322	0.0169456	0.0075238	0	0.0707732	0	0.0437156
TCGA-AA-A02E-01	1	0.0586117	0.0088333	0	0.0854688	0.119741	0	0.0371	0	0.15284	0.0430975	0	0.0232767	0	0.0121977	0.140053	0.000527171	0.217179	0.0223253	0.013064	0	0.120629	0.00366857	0
TCGA-DM-A28K-01	1	0.0587059	0.012458	0	0	0.0238163	0	0.166002	0	0.0349544	0.0351958	0	0.0100568	0.0278816	0	0.293116	0.0328448	0.177924	0	0	0	0.18575	0	0
TCGA-AA-3685-01	1	0.0587115	0.00757824	0.0131569	0	0.0500709	0	0.186093	0.0275607	0.0800643	0	0	0	0.0453893	0.0309235	0.0288441	0.191437	0.267743	0.0178362	0	0	0.0533029	0	0
TCGA-G4-6586-01	1	0.0587251	0.0212598	0	0	0.365369	0	0	0.106548	0.140862	0.0317762	0	0	0.0876083	0.0142686	0.0452666	0.0402683	0.0735121	0	0.0052718	0	0.0679895	0	0
TCGA-AZ-4308-01	1	0.0589354	0	0.0042545	0	0.132824	0	0.0728425	0	0.0698172	0.0867198	0	0.0417378	0	0.0115205	0.326363	0.0205155	0.13747	0	0	0	0.0914245	0	0.00450987
TCGA-CM-6680-01	1	0.0591041	0.00778113	0	0.00409627	0.0908132	0	0.290654	0	0.0314131	0.093462	0	0.00657286	0	0	0.150109	0.0487422	0.177339	0	0.00131583	0	0.097702	0	0
TCGA-CM-6168-01	1	0.0591649	0.0200197	0.0158966	0.0189052	0.0332552	0	0.201002	0	0.0276174	0.0355939	0	0.0107736	0	0	0.13987	0.0610849	0.306474	0	0	0.0453411	0.0545458	0.00561976	0.0240006
TCGA-AA-3664-01	1	0.0592323	0.0398023	0	0.0183598	0.0610863	0	0.207129	0	0.142545	0	0	0	0.0420633	0	0.111165	0.0866242	0.214267	0	0	0	0.0570638	0	0.0198945
TCGA-AA-3506-01	1	0.0592566	0.013628	0	0.0267544	0.0692118	0	0.202379	0	0.0273817	0.0404056	0	0.0673019	0	0.035226	0.114047	0.0426771	0.204373	0.000985737	0	0	0.155629	0	0
TCGA-AA-3966-01	1	0.0596338	0.0126529	0	0	0.0674151	0	0.0877272	0.00190718	0.0570961	0.0211971	0	0.00816718	0.00464357	0.0186225	0.258258	0.0208392	0.140889	0	0.0269385	0	0.242137	0	0.0315086
TCGA-AA-3968-01	1	0.0597375	0.0247844	0.00870774	0.0314314	0.0109277	0	0.146031	0.0743855	0.0315648	0.014612	0	0.0888145	0	0.0423929	0.103001	0.0813284	0.237594	0.0107869	0	0	0.0936379	0	0
TCGA-AA-A01T-01	1	0.0599377	0	0	0.0445631	0.2031	0	0.0453047	0	0.0772981	0.148297	0	0	0.0728174	0.00242264	0.107307	0.086194	0.0940314	0	0	0	0.118388	0	0.000277162
TCGA-CM-6171-01	1	0.0599909	0.0568793	0	0	0.0476746	0	0.185593	0	0.0410442	0	0	0	0.047757	0	0.0463361	0.0588501	0.20576	0	0	0	0.213029	0	0.0970758
TCGA-AA-3930-01	1	0.0603993	0	0.0060828	0.0504166	0.0721221	0	0.147538	0.00145665	0.035908	0.00787666	0	0.0190597	0.0167618	0.0402419	0.0967479	0.0420563	0.280286	0	0.0115002	0	0.0850389	0	0.0869064
TCGA-4N-A93T-01	1	0.0606137	0.0153922	0.0442822	0.19483	0.123258	0	0.177563	0	0.200835	0.0462719	0	0	0.04524	0.0247797	0.005977	0.011175	0.0791446	0	0.00836805	0	0.0228845	0	0
TCGA-AA-3662-01	1	0.0606562	0.0239112	0	0.0106723	0.140555	0	0.0141539	0	0.0360319	0	0	0.0497007	0.0324159	0.0320282	0.124151	0.0724634	0.242975	0	0	0	0.199416	0	0.0215255
TCGA-G4-6297-01	1	0.0607205	0.012852	0.00645854	0.044104	0.0903595	0	0.123822	0	0.0376663	0.0446523	0	0	0.0227148	0	0.173328	0.0807421	0.309286	0	0	0.0348798	0.014486	0	0.00464895
TCGA-AZ-6605-01	1	0.0607301	0	0.0198382	0.0349842	0.0468116	0	0.206828	0	0.0415573	0.0390501	0	0.00856621	0	0	0.298378	0.0762462	0.176388	0	0	0.035951	0.0154014	0	0
TCGA-AA-3950-01	1	0.0608328	0.00642632	0	0	0.0255718	0	0.13668	0	0.024149	0	0	0.0271779	0.011011	0.0296327	0.208732	0.0550693	0.220902	0.00580258	0	0	0.201322	0	0.0475236
TCGA-F4-6569-01	1	0.0609308	0.00774882	0.00854965	0.0045982	0.0205281	0	0.0375029	0	0.0233497	0.0208389	0	0.0282939	0.0213603	0	0.501894	0.036333	0.225951	0	0	0.0112915	0.0470757	0	0.00468473
TCGA-AZ-5407-01	1	0.0609542	0.00832886	0	0.108443	0.110764	0	0.430931	0	0.0340986	0.0608905	0	0.0385898	0	0.0141139	0.00510934	0.0135562	0.150646	0	0	0	0.0245286	0	0
TCGA-AA-A01K-01	1	0.0609736	0	0.00946991	0.0460692	0.118915	0	0.0994662	0	0.0773159	0.0790902	0	0	0.0634619	0	0.210853	0.0548066	0.20185	0	0	0.0369387	0	0	0.00176271
TCGA-CM-4750-01	1	0.0609885	0.0213918	0	0.142392	0.2327	0	0.041002	0	0.122393	0.0309292	0	0	0.078773	0.0140853	0.031383	0.0296421	0.192734	0	0.0314689	0	0.0311048	0	0
TCGA-A6-5664-01	1	0.0610008	0.0137343	0.00945963	0.00624605	0.102689	0	0.131942	0	0.0494326	0	0	0	0	0.0801646	0.0591117	0.0306595	0.417369	0	0.0292261	0	0.069966	0	0
TCGA-AA-3973-01	1	0.0610083	0.0273268	0	0.0194245	0.0657651	0	0.242984	0	0.026024	0.0541934	0	0.00167307	0.0298548	0	0.248618	0.0433533	0.235292	0	0	0.00464084	0	0	0.000849745
TCGA-AA-3986-01	1	0.0610737	0.00645006	0.00871915	0.109574	0.131294	0	0.234761	0	0.0264444	0.0803782	0	0.0148808	0.00319802	0.0154041	0.0422795	0.117375	0.164199	0.000890876	0	0.00638511	0.0284749	0	0.0092909
TCGA-AA-3870-01	1	0.0611451	0.0243545	0	0.0713857	0.0873013	0	0.150335	0.00200736	0.0110054	0.0327978	0	0.0102531	0.0126051	0	0.0721339	0.0560945	0.373305	0.0182589	0	0	0.0608726	0	0.0172898
TCGA-AA-3982-01	1	0.0611541	0.0186046	0	0.0272658	0.175003	0	0.27197	0.00781118	0.000489568	0.0183135	0	0	0.00513868	0.00441688	0	0.0845483	0.330166	0.0226764	0	0	0.0335959	0	0
TCGA-D5-6539-01	1	0.0612075	0.0239137	0	0.152057	0.0589869	0	0.226802	0	0.0366979	0.0318636	0	0	0.0442227	0.011142	0	0.033365	0.312902	0.0191155	0.0106519	0.0382801	0	0	0
TCGA-AA-A00F-01	1	0.0612152	0	0.0193939	0.0764228	0.0907802	0	0.188813	0	0.146724	0.00771747	0	0	0.0742274	0.018036	0.0810166	0.0201583	0.213516	0	0.0107696	0.0279176	0.0222503	0	0.00225694
TCGA-AA-3692-01	1	0.0612387	0.00825127	0	0.0174487	0.0392313	0	0.154687	0	0.0259289	0.0412207	0	0	0.0154166	0.00502513	0.11093	0.0189493	0.273111	0.00787603	0	0	0.257514	0.00885861	0.015551
TCGA-3L-AA1B-01	1	0.0612488	0.0502947	0	0.0719913	0.0669403	0	0.13338	0	0.0307382	0.135726	0	0.0409491	0	0.0363851	0.139422	0.0200483	0.15065	0.0197204	0	0.0440951	0.05966	0	0
TCGA-G4-6627-01	1	0.061294	0.0707113	0	0.0366119	0.151099	0	0.176958	0.00807938	0.109629	0.0161856	0	0	0.0261244	0.0403017	0.028751	0.0971444	0.158266	0	0.0108772	0	0.069261	0	0
TCGA-A6-4105-01	1	0.0614681	0.0273409	0	0.0254346	0.131284	0	0.102971	0.0556998	0.0910093	0.00946205	0	0.0242845	0	0.0126312	0.0700877	0.0719777	0.26366	0	0	0	0.103101	0	0.0110568
TCGA-AD-5900-01	1	0.0616967	0.073763	0	0	0.210858	0	0.0512124	0.0153143	0.079492	0.0122125	0	0.0313589	0.0670545	0	0.105283	0.0659671	0.257005	0.00170643	0	0	0.0287725	0	0
TCGA-AZ-6607-01	1	0.061734	0.0158465	0	0.0182366	0.111801	0	0.207246	0	0.018487	0.00324921	0	0	0.0354153	0.000509815	0.0825444	0.0727299	0.256696	0.0118307	0.0370881	0	0.126978	0	0.0013421
TCGA-AA-3877-01	1	0.0617759	0.0433681	0	0	0.130357	0	0.0880472	0.00373797	0.097203	0	0	0.000842183	0.0300359	0.0216341	0.0353971	0.0936409	0.24892	0.00209134	0	0	0.0997422	0	0.104984
TCGA-AA-3531-01	1	0.0619711	0	0	0.0864946	0.149559	0	0.0989123	0	0.00624611	0.063927	0	0.0750205	0	0.00591407	0.180203	0.0698572	0.179035	0.00187611	0	0	0.0829557	0	0
TCGA-F4-6704-01	1	0.0619989	0.024476	0	0.0959374	0.0764513	0	0.163364	0	0.0190277	0.0237578	0	0	0.024756	0	0.182759	0.0449145	0.304464	0	0	0.0400917	0	0	0
TCGA-A6-2685-01	1	0.0620646	0.00920759	0.00731541	0.0344617	0.0410303	0	0.128626	0	0.0303487	0.0151087	0	0	0.0210978	0.00472582	0.159476	0.0315558	0.419042	0	0	0.021052	0.042515	0.0253138	0.00912314
TCGA-AA-3494-01	1	0.062091	0.0239077	0	0.0366069	0.0359326	0	0.24319	0.0371541	0.0436561	0.0283859	0	0.0622477	0	0	0.0876081	0.0100094	0.213819	0	0.0164617	0	0.127654	0	0.033367
TCGA-NH-A6GA-01	1	0.0621192	0.0251755	0	0.0756434	0.202116	0	0.0666112	0	0.0390624	0.0926105	0	0	0.0717299	0.0346889	0.0583774	0.0230486	0.22685	0	0.0358301	0	0.0482558	0	0
TCGA-D5-6931-01	1	0.0622364	0	0.0152142	0.0857005	0.0949049	0	0.168234	0.00113888	0.0836674	0.0200035	0	0	0.00137074	0	0.0647693	0.0630847	0.289568	0	0	0.0468252	0.0638301	0	0.00168847
TCGA-DM-A28G-01	1	0.0623622	0	0	0.121311	0.127812	0	0.319312	0	0.0246395	0.0333662	0	0	0	0	0.187679	0	0.134974	0	0	0	0.0509049	0	0
TCGA-AD-6899-01	1	0.0623827	0.00537072	0	0.0506812	0.0757638	0	0.2073	0	0.0316451	0.0219719	0	0.0114948	0	0	0.199921	0.103069	0.282169	0	0	0	0.0106138	0	0
TCGA-AZ-6603-01	1	0.0623885	0.0547671	0	0.0509917	0.0632325	0	0.150357	0	0.0764705	0.0212618	0	0	0.0368255	0.0324518	0.0571317	0.153873	0.26265	0.004643	0	0.0291365	0	0	0.00620852
TCGA-D5-6930-01	1	0.0625128	0.0729497	0	0.0413004	0.118362	0	0.160425	0	0.0629418	0.037159	0	0.00712591	0.0607712	0.0149116	0.122033	0.119777	0.08491	0.0111554	0	0	0.0861788	0	0
TCGA-AA-3529-01	1	0.062722	0.0221438	0	0.0799062	0.060443	0	0.114227	0	0.0287669	0.039137	0	0.0162131	0.000719157	0.0179524	0.0671069	0.0172927	0.323766	0	0	0.08917	0.0893746	0	0.033782
TCGA-AA-3488-01	1	0.0629379	0.00349176	0	0.0756614	0.130738	0	0.0215053	0	0.0348287	0.075509	0	0.0132951	0.0353801	0.0486314	0.054761	0.0436642	0.263578	0	0	0	0.174452	0	0.0245043
TCGA-AA-3667-01	1	0.0631125	0.0311271	0	0.0324851	0.100973	0	0.235136	0	0.0358787	0.078803	0	0.0336895	0.00587599	0.0162657	0.13792	0.0220721	0.130705	0	0	0	0.0984152	0	0.0406535
TCGA-AA-3534-01	1	0.0631686	0.00904131	0	0.0505106	0.0592538	0	0.211895	0.0264679	0.0534763	0.0191773	0	0.0423807	0	0	0.123175	0.0282006	0.278474	0	0	0	0.0979471	0	0
TCGA-A6-6652-01	1	0.0634249	0.014994	0	0	0.0493796	0	0.13936	0	0.0302987	0.0593935	0	0.0241369	0	0	0.548913	0.00647218	0.0485771	0	0	0	0.0784751	0	0
TCGA-AA-3713-01	1	0.0634504	0.0373362	0	0.0602172	0.155789	0	0.153212	0.00991049	0.0594055	0.0379559	0	0.0285832	0.0129051	0.0145395	0.10026	0.063847	0.226899	0.0019694	0	0	0.0308897	0	0.00628073
TCGA-CM-6675-01	1	0.0635146	0	0	0.00462947	0.0943942	0	0.161046	0	0.113883	0.0786128	0	0.0153934	0.0327265	0.00558819	0.0635826	0.0847866	0.265066	0.0210545	0	0	0.0592382	0	0
TCGA-DM-A1DA-01	1	0.063569	0.0155863	0	0.0434685	0.195124	0	0.102328	0	0.0646875	0	0	0	0.0572653	0.0090784	0.142368	0.0476671	0.283294	3.62e-05	0	0	0.0390968	0	0
TCGA-F4-6463-01	1	0.0637086	0.009809	0.00880646	0	0.150325	0	0.1103	0.0591929	0.102776	0.0174014	0	0.0475418	0.0321511	0.0590943	0.0355324	0.0958977	0.197622	0.013138	0	0	0.0604114	0	0
TCGA-AA-A01V-01	1	0.0637333	0.00325836	0	0.0420386	0.127918	0	0.0775826	0.0641642	0.121032	0.154295	0	0.0528441	0.00999515	0.0233904	0.126144	0.00975982	0.00564585	0.00793881	0	0	0.173993	0	0
TCGA-A6-2684-01	1	0.0638774	0	0.0113928	0	0.0598482	0	0.177324	0	0.0188585	0.0334194	0	0.0322015	0.00640971	0.0230689	0.133103	0.0938566	0.297521	0.0482328	0	0	0.0647645	0	0
TCGA-CM-6679-01	1	0.0641035	0.00229767	0.00777995	0.106392	0.0587344	0	0.157051	0	0.083004	0.0433459	0	0	0.0119842	0	0.243021	0.059092	0.195154	0.000899763	0	0	0.0312432	0	0
TCGA-AA-3989-01	1	0.0641191	0.0196136	0	0.17119	0.154189	0	0.16418	0.00798167	0.0255996	0.0392663	0	0	0	0.0114103	0.0284661	0.0760098	0.229695	0.00101815	0	0	0.059374	0	0.0120065
TCGA-F4-6807-01	1	0.0641449	0.0211628	0	0.0185863	0.19502	0	0.157808	0.00669754	0.0796262	0.00729016	0	0.0129421	0.0087407	0.019587	0.0545183	0.117703	0.230975	0.0154075	0	0	0.0539362	0	0
TCGA-CM-5348-01	1	0.0643434	0.0160467	0	0	0.00999716	0	0.0882517	0	0.00187087	0.0197738	0	0	0.0159689	0.00252925	0.61413	0.0180394	0.177328	0	0.00555109	0.0305125	0	0	0
TCGA-AA-A00O-01	1	0.0643557	0.0220534	0	0	0.0452179	0	0.113489	0	0.0425651	0.0665608	0	0.0402465	0	0	0.313678	0.053807	0.256585	0	0	0	0.0457968	0	0
TCGA-D5-6530-01	1	0.0646338	0.00065333	0	0.00630908	0.0898608	0	0.138484	0.0207787	0.102271	0.0160096	0	0.0262139	0.0256168	0	0.178566	0.10683	0.22655	0	0	0	0.0411989	0	0.0206578
TCGA-A6-2681-01	1	0.0646741	0.0214515	0	0	0.0555226	0	0.048417	0	0.0528579	0.0563157	0	0.0130268	0	0	0.397279	0.0333931	0.141368	0.00928651	0	0	0.171082	0	0
TCGA-A6-6651-01	1	0.064707	0.00350445	0.0326097	0.059156	0.0567503	0	0.131273	0	0.00718379	0.0295629	0	0	0.00131674	0.0144045	0.347794	0.0363239	0.230299	0	0	0.0498214	0	0	0
TCGA-CA-5796-01	1	0.0647584	0.0224211	0	0.114931	0.068131	0	0.475002	0	0.00132649	0.0375901	0	0.00836696	0	0.0127425	0.0263994	0.00604355	0.143511	0.0163943	0.00233659	0	0.0648042	0	0
TCGA-G4-6302-01	1	0.0648998	0.0496913	0	0.0543992	0.0938875	0	0.117175	0	0.0364294	0.0255713	0	0	0.0200393	0	0.170027	0.045427	0.355154	0	0	0.0284835	0.00371584	0	0
TCGA-A6-2679-01	1	0.0651812	0	0.0510523	0.126151	0.163791	0.000596948	0	0	0.054829	0.209621	0	0.00413919	0.0461821	0	0.122652	0.0255573	0.0270495	0.000223178	0	0	0.168155	0	0
TCGA-AA-3821-01	1	0.0652319	0.014621	0	0	0.0830217	0	0.179449	0	0.0566024	0.00784148	0	0.0509099	0.010423	0.00599906	0.14348	0.0605749	0.295958	0.00822212	0	0.0165234	0.0385686	0	0.027806
TCGA-CM-6167-01	1	0.0653311	0.0590451	0.0135143	0.0505673	0.0466269	0	0.169352	0	0.0484974	0.0256285	0	0	0.0314922	0	0.0479716	0.0525458	0.242698	0.0029147	0	0.209146	0	0	0
TCGA-AA-3710-01	1	0.0655324	0	0.002853	0.00434191	0.18768	0	0.0227363	0.0770585	0.102312	0.0012119	0	0.0207685	0.0166669	0	0.0789323	0.134871	0.194679	0	0	0	0.068787	0	0.0871012
TCGA-G4-6304-01	1	0.0658533	0.00388034	0.0013581	0	0.168278	0	0	0.0506172	0.0129316	0.0241918	0	0.000683614	0.0513093	0.00882945	0.088908	0.205166	0.209227	0.0115931	0	0	0.155975	0	0.00705141
TCGA-DM-A28C-01	1	0.0658777	0	0	0.0370442	0.110575	0	0.226614	0	0.05462	0.0535209	0	0.0206151	0.0184273	0	0.381687	0.0165941	0.0383571	0.00859914	0	0.0248891	0	0.00845658	0
TCGA-AA-3562-01	1	0.0658939	0.0133113	0	0.13893	0.0600959	0	0.13925	0	0.0433926	0.0189458	0	0	0.0363671	0	0.0789284	0.042138	0.367711	0.0114962	0	0.0376442	0.00815201	0	0.00363862
TCGA-CA-6718-01	1	0.0659185	0.0349903	0	0.0451123	0.125869	0	0.0955807	0	0.119273	0.00738376	0	0.00739604	0.0950654	0	0.0505082	0.164247	0.227686	0	0	0	0.0108116	0	0.0160773
TCGA-A6-3808-01	1	0.0659487	0.0154919	0	0	0.0570892	0	0.149587	8.79e-06	0.0405668	0.0301508	0	0	0.0218441	0.0441399	0.119	0.0579613	0.251759	0.00445413	0	0	0.177542	0	0.0304046
TCGA-QG-A5Z1-01	1	0.0659827	0.000265025	0.00397491	0.022963	0.0147909	0	0.11947	0	0.0155242	0.0410307	0	0.0532865	0	0	0.453816	0.014737	0.146003	0.015811	0	0	0.0983272	0	0
TCGA-AZ-4313-01	1	0.0659834	0	0	0.00827228	0.179376	0	0.136006	0.00937747	0.0556709	0.0356282	0	0.0476528	0	0	0.201206	0.060983	0.0784096	0	0.00821625	0	0.1792	0	0
TCGA-AD-6888-01	1	0.0661026	0	0	0.273044	0	0	0.0940449	0	0.049119	0.0159472	0.00316271	0.0452877	0.0232921	0.000857148	0.144052	0.0367973	0.113342	0.0202195	0.0536372	0	0.127197	0	0
TCGA-AA-3841-01	1	0.0664978	0.105659	0	0	0.120227	0	0.103014	0	0.00525823	0.112355	0	0.00551909	0.0183002	0	0.25483	0.0659368	0.0832159	0.0186045	0	0	0.0596225	0	0.0474569
TCGA-AA-3518-01	1	0.0665568	0.0238093	0	0.0669345	0.122196	0	0.144087	0.01026	0.0810372	0.0275971	0	0.0262111	0.0263199	0.00225527	0.136864	0.0720168	0.178089	0	0	0	0.0522091	0	0.0301143
TCGA-A6-5665-01	1	0.0666804	0.0453292	0	0.0353186	0.2156	0	0.106077	0.0473346	0.111586	0.0132366	0	0.0143183	0.0204997	0	0.0821714	0.0492122	0.131897	0	0	0	0.127419	0	0
TCGA-AA-3831-01	1	0.0667088	0	0	0.203879	0.0659627	0	0.228131	0	0.0642735	0.0286791	0	0.0126061	0	0.0106858	0	0.0375904	0.244953	0.0102435	0.00174976	0	0.0800431	0	0.0112035
TCGA-CA-6717-01	1	0.0668511	0.0226964	0.0311235	0.00424173	0.0832828	0	0.17074	0	0.0442929	0.0513802	0	0	0.0493195	0.00919822	0.127861	0.0945564	0.206144	0.0208226	0	0.0523479	0.0319923	0	0
TCGA-A6-6781-01	1	0.066896	0.00428048	0	0.0151918	0.0653605	0	0.0806936	0	0.0335827	0.014682	0	0.0778705	0	0.00240939	0.367012	0.0701672	0.194044	0.00423754	0	0	0.0622449	0	0.00822302
TCGA-A6-6138-01	1	0.0670417	0.00822591	0	0.0440712	0.131655	0	0.109553	0.0401232	0.0682762	0.0322569	0	0	0.041405	0.00261536	0.175341	0.0968542	0.240744	0.00442704	0	0	0.00310304	0	0.00134903
TCGA-F4-6806-01	1	0.0671543	0.0779272	0	0.143106	0.158333	0	0.162237	0	0.0796486	0.0574841	0	0	0.0534186	0.0128409	0.0891271	0.0433818	0.100359	0	0	0	0.0215585	0	0.000578026
TCGA-AA-3660-01	1	0.0673232	0.00982854	0	0.0830431	0.114997	0	0.114604	0	0.0249711	0.0657063	0	0	0.0776335	0.013708	0.0821595	0.0211033	0.286757	0.0064833	0.00928936	0.0830384	0	0	0.00667817
TCGA-CM-5863-01	1	0.0674967	0.0120116	0	0.0226306	0.118969	0	0.207842	0	0.00908035	0.00412122	0	0.00292256	0	0.0526044	0.0662	0.0957275	0.335933	0	0	0	0.0719583	0	0
TCGA-AA-3552-01	1	0.0675546	0.00722501	0	0.163265	0.111859	0	0.178771	0	0.0401307	0.0974845	0	0	0.0374565	0.0263928	0.0330626	0.0606585	0.219859	0	0.00282199	0.021013	0	0	0
TCGA-AD-6890-01	1	0.0676379	0.00359271	0.00749274	0.0159673	0.111433	0	0.0826617	0.0423592	0.118879	0.0168783	0	0.0674724	0	0.0316276	0.213867	0.0998635	0.104988	0.00613851	0	0	0.076779	0	0
TCGA-AU-6004-01	1	0.0677108	0.0470338	0	0.00807925	0.0630722	0	0.0838833	0.00896586	0.0516003	0.0621545	0	0.0478784	0	0	0.300177	0.0608851	0.200796	0.0124627	0	0	0.0499826	0	0.00302928
TCGA-DM-A1D6-01	1	0.0677853	0.00781002	0	0	0.0720478	0	0.317831	0	0.0626047	0.0281351	0	0	0.0714154	0.00695956	0.222116	0.0158039	0.136191	0	0.0261649	0	0.0329195	0	0
TCGA-AA-3526-01	1	0.0678226	0.0228661	0	0	0.111524	0	0.064318	0.0537911	0.11355	0	0	0.0081226	0.0293655	0.0223644	0.019027	0.121681	0.248739	0.00439126	0.00111029	0	0.17915	0	0
TCGA-AA-A03J-01	1	0.0679101	0.0129926	0	0	0.189834	0	0	0.0622368	0.0603459	0.079479	0	0.0291146	0.0599103	0	0.128282	0.0488383	0.172539	0.0225196	0	0	0.133908	0	0
TCGA-G4-6321-01	1	0.0679618	0.0996989	0	0.0620993	0.262173	0	0.241777	0	0.0706781	0.0636561	0	0.0037552	0.0448055	0.017511	0.024839	0.00949987	0.0712359	0	0.0122987	0	0.015973	0	0
TCGA-DM-A1D8-01	1	0.0680705	0.0250371	0	0.0480206	0.318303	0	0.0977323	0	0.0178934	0.0688706	0	0	0.101656	0.0145313	0.142829	0.0478178	0.115905	0	0	0.00140369	0	0	0
TCGA-AA-A00N-01	1	0.0683903	0.00867034	0	0.0124668	0.0314456	0	0.052141	0	0.0470602	0.0238952	0	0	0.0363246	0.0094725	0.390065	0.0372874	0.221175	0	0	0	0.108825	0	0.0211705
TCGA-CM-5349-01	1	0.069008	0.0342258	0	0	0.0160148	0	0.0744322	0.00561103	0.0120956	0.00604609	0	0	0.034469	0	0.634374	0.033327	0.142637	0	0	0.0067674	0	0	0
TCGA-D5-6922-01	1	0.0693015	0.0191111	0	0.00170692	0.0909907	0	0.125444	0	0.0254605	0.0727559	0	0	0.0302166	0	0.164185	0.114864	0.290205	0	0	0.0632606	0	0	0.00179925
TCGA-QG-A5Z2-01	1	0.0695567	0.183557	0.000680949	0.0487153	0.18632	0	0.115401	0	0.164586	0.0720534	0	0	0.0532491	0	0.0357857	0.0478731	0.0817178	0	0.00200489	0.00805524	0	0	0
TCGA-A6-A565-01	1	0.0697046	0.154504	0	0.0322844	0.15181	0.0360235	0.180727	0.0370649	0.0227778	0	0	0.0529223	0	0.0119849	0.055883	0.0383065	0.166467	0	0	0.0224746	0.0286338	0	0.00813606
TCGA-AZ-6599-01	1	0.0698162	0.0173379	0.000111344	0.0170446	0.180937	0	0.216864	0	0.0883958	0.0991572	0	0.0873583	0	0.0314838	0	0	0.0488227	0	0	0	0.206908	0.00557935	0
TCGA-AA-A024-01	1	0.0699553	0.0128592	0	0.0866923	0.115242	0	0.116305	0	0.0825971	0.0996696	0	0.0764001	0	0	0.126768	0	0.0701463	0.00505437	0	0	0.205547	0.00271759	0
TCGA-F4-6570-01	1	0.0700628	0.00310278	0	0.00915423	0.17324	0	0.0646785	0.0120585	0.0620411	0.0154772	0	0	0.0758747	0.00612938	0.137936	0.081906	0.310332	0	0	0	0.0422582	0	0.0058115
TCGA-A6-A56B-01	1	0.070844	0.00337908	0.00382056	0.000808402	0	0	0.0975202	0	0.0244382	0.0442302	0	0.0306574	0.0198853	0.018691	0.4176	0.00893237	0.258342	0.041947	0	0	0.0297486	0	0
TCGA-F4-6855-01	1	0.070898	0	0.00518075	0.00634222	0.059657	0	0.116741	0	0.0339503	0.0318044	0	0.0115642	0.0389584	0.0620209	0.184924	0.00788487	0.425571	0.00421889	0	0	0.0111823	0	0
TCGA-AA-3811-01	1	0.0710018	0.0542486	0	0.101555	0.107062	0	0.152465	0	0.107557	0	0	0.0139606	0.0171036	0	0.0386373	0.047128	0.302269	0	0	0	0.0451212	0	0.0128929
TCGA-AA-A01X-01	1	0.0711108	0.162138	0	0	0.0940307	0	0.140042	0	0.0803776	0.111778	0	0.015296	0	0.0252888	0.066924	0.0560935	0.17159	0.0697143	0	0	0.00672724	0	0
TCGA-AA-3833-01	1	0.0711757	0.0222093	0	0.051501	0.157035	0	0.125432	0	0.0842084	0.0116179	0	0.0213877	0.00750821	0.0110503	0.0845417	0.0241101	0.178239	0	0	0	0.187135	0	0.0340252
TCGA-AD-6895-01	1	0.0712792	0	0.0030086	0.00046298	0.221071	0	0.071291	0.0833167	0.155703	0	0	0.0192863	0.0708645	0	0.0555378	0.0847554	0.170035	0	0.00895132	0.0240165	0.0316989	0	0
TCGA-F4-6461-01	1	0.0717473	0.330261	0	0	0.0659303	0	0.143462	0	0.0418452	0.035849	0	0	0.0355578	0	0.113604	0.0515709	0.174443	0	0	0.00747659	0	0	0
TCGA-AA-3514-01	1	0.0718336	0.00556748	0.00592705	0.00166869	0.0565568	0	0.08158	0	0.00775436	0.110219	0	0.0238328	0.0211885	0	0.467411	0.0219765	0.14822	0	0	0	0.0480985	0	0
TCGA-AA-A02R-01	1	0.0719037	0.00363784	0	0	0.194004	0	0.0286468	0.14645	0.085154	0.00108614	0	0	0.0692351	0	0.0569859	0.18737	0.209209	0.0073899	0	0.0108316	0	0	0
TCGA-AA-A02O-01	1	0.072063	0	0.00672624	0	0.103242	0	0.173533	0.0709764	0.0603316	0.103287	0	0.0681663	0.0215786	0.0805003	0.0750119	0.0150244	0.080564	0.0404959	0	0	0.100562	0	0
TCGA-AA-3860-01	1	0.072286	0.0625218	0	0.133376	0.0648938	0	0.185037	0	0.0877983	0.000837433	0	0.00637097	0.000888474	0	0.119301	0.0712483	0.178466	0	0	0	0.0804051	0	0.00885699
TCGA-AA-3554-01	1	0.0727863	0	0.0096969	0	0.042877	0	0.0761451	0	0.0321826	0.0385779	0	0.0177319	0.00898658	0	0.342414	0.0222749	0.141676	0	0	0	0.230595	0.00145388	0.0353882
TCGA-AA-3994-01	1	0.0728065	0.00285748	0	0.0273314	0.121257	0	0.0678946	0	0.0343581	0.0912122	0	0.0473024	0	0.0196831	0	0	0.302773	0.0136216	0	0	0.232249	0.0212787	0.0181812
TCGA-D5-6540-01	1	0.0729041	0.0147437	0	0.000710486	0.0877096	0	0.0354436	0.0129832	0.0806029	0.0017916	0	0	0.0632393	0	0.347146	0.0528633	0.0771684	0	0	0	0.190896	0	0.0347019
TCGA-D5-6536-01	1	0.0729892	0.00816523	0	0	0	0	0.0600333	0	0.00715804	0.0231508	0	0	0.0113263	0	0.324532	0.00274627	0.172744	0	0.000852007	0	0.322885	0	0.066407
TCGA-NH-A50U-01	1	0.0736108	0.000831267	0.00601557	0	0.0284626	0	0	0	0.00720821	0.0913143	0	0.0854937	0	0.00175038	0.349011	0.00368822	0.198957	0	0.00604898	0	0.221218	0	0
TCGA-A6-A5ZU-01	1	0.0736849	0.024537	0	0.0832148	0.0577768	0	0.0968984	0	0.0344707	0.0162009	0	0.0076178	0.0117485	0	0.311649	0.0718736	0.270549	0	0	0.0134639	0	0	0
TCGA-AY-A71X-01	1	0.074068	0	0	0.0786313	0.0937442	0	0.265381	0	0.0208874	0.127872	0	0.0438683	0	0	0.162624	0.000266185	0.0690501	0	0	0	0.136812	0.00086249	0
TCGA-NH-A5IV-01	1	0.0745633	0.00595274	0	0.0233368	0.212884	0	0	0	0.114556	0.00089507	0	0	0.0925979	0.024732	0.0447061	0.0304834	0.419021	0	0	0	0.0308356	0	0
TCGA-D5-6928-01	1	0.0747202	0.0108231	0.0188187	0.0366645	0.273444	0	0.0371633	0.00126121	0.131669	0.0436849	0	0	0.0596116	0	0.065488	0.0912843	0.196684	0.000727147	0	0	0.0171733	0	0.0155029
TCGA-A6-5657-01	1	0.0752256	0.198507	0	0.0431239	0.147724	0	0.202707	0	0.0819677	0.0747332	0	0	0.0113377	0.00371735	0.0471613	0.0605261	0.0881227	0	0.0140297	0.0260504	0.000291851	0	0
TCGA-NH-A6GC-01	1	0.0752927	0	0.00759794	0.150709	0.129035	0	0.179399	0	0.0158376	0.0692515	0	0	0.0588139	0.00939034	0.0836737	0.00547093	0.289572	0	0	0	0.00124799	0	0
TCGA-G4-6323-01	1	0.0759033	0.33812	0	0.0627384	0.115008	0	0.193512	0.00945021	0.108704	0.030531	0	0.017753	0	0	0.0103977	0.0283075	0.084284	0	0.00114151	0	5.32e-05	0	0
TCGA-DM-A288-01	1	0.0761127	0.0234948	0	0.06863	0.00792461	0.0052386	0	0	0.0115588	0.0393324	0	0.0886669	0	0	0.469699	0	0.0715632	0	0	0	0.213891	0	0
TCGA-A6-6649-01	1	0.0762405	0.0212909	0	0.0445536	0.109956	0	0.189789	0	0.0411646	0.0520427	0	0	0.0258372	0.0689009	0.0244731	0.064558	0.208223	0.00996549	0	0.139245	0	0	0
TCGA-AA-3517-01	1	0.076719	0	0	0.0723172	0.0327498	0	0.198406	0	0.0560432	0	0	0.037208	0.00757665	0.00166647	0.18049	0.0347665	0.301417	0	0	0	0.0628315	0	0.0145271
TCGA-F4-6805-01	1	0.0767353	0.027822	0	0.00344813	0.0471132	0	0.18276	0	0.0233429	0.0584763	0	0.0155737	0.00835551	0.0340306	0.0807505	0.0560207	0.287723	0.0622008	0	0	0.101607	0	0.0107768
TCGA-AA-3848-01	1	0.0767939	0	0	0.0338126	0.133572	0	0.0995725	0	0.0248091	0.122724	0	0.071361	0.002744	0.0440393	0.114648	0.0471047	0.218686	0.00513565	0	0	0.0817916	0	0
TCGA-AA-3812-01	1	0.0768011	0	0.00409873	0.012287	0.0222419	0	0.00246621	0	0.0217916	0.0596295	0	0.0129582	0	0.0226475	0.74473	0.00953518	0.00594203	0	0	0	0.0816722	0	0
TCGA-G4-6625-01	1	0.0774451	0.0193006	0.0197958	0.0505825	0.100341	0	0.119013	0	0.0819865	0.0561826	0	0	0.023021	0.00430154	0.19088	0.0977591	0.198312	0.00929525	0.0100985	0.00639675	0.0127337	0	0
TCGA-AA-3852-01	1	0.077859	0.0145428	0	0.0445375	0.113985	0	0.222151	0	0.0625291	0.0444178	0	0.0418232	0	0.00427047	0.105092	0.0184834	0.210536	0.00852843	0.00587484	0	0.0701955	0	0.0330337
TCGA-D5-6926-01	1	0.0778988	0	0	0.0395999	0.0441714	0	0.0659412	0	0.0320551	0.036201	0	0	0.0281592	0.0242272	0.321034	0.164449	0.142659	0	0	0	0.0849496	0	0.0165527
TCGA-AA-3496-01	1	0.0780274	0.0121292	0	0.00211646	0.0620122	0	0.232262	0.0657982	0	0	0	0.00860673	0.0326276	0.0312375	0.0331879	0.0919587	0.354036	0.00905175	0	0	0.0649759	0	0
TCGA-AA-A01R-01	1	0.0783968	0	0.0120089	0	0.266345	0	0	0.000423511	0.138711	0.0927459	0	0	0.119754	0	0.185417	0.0404635	0.103991	0	0	0	0.0401389	0	0
TCGA-AA-3851-01	1	0.0790593	0.0151677	0.00703801	0	0.115967	0	0.171917	0	0.0529641	0.0706165	0	0	0.00783389	0.0236077	0.0220622	0.0773524	0.306063	0.0180516	0	0	0.111359	0	0
TCGA-F4-6459-01	1	0.0794011	0.0609465	0	0.0228943	0.0943879	0	0.155849	0	0.028059	0.0354394	0	0.00926835	0.00318464	0.0156656	0.101452	0.0453384	0.348512	0.0114049	0	0	0.0675975	0	0
TCGA-G4-6320-01	1	0.0794083	0.182674	0	0	0.103175	0	0.254691	0	0.087992	0.136921	0	0	0.0472872	0.0204732	0.0395733	0.0506397	0.0407006	0	0	0	0.0358727	0	0
TCGA-A6-6141-01	1	0.0794651	0.00388179	0.00312047	0.0800492	0.16683	0	0.249886	0	0.0673287	0.0951668	0	0	0.0580815	0.0113169	0.0191135	0.102208	0.089566	0.0341401	0	0.0193109	0	0	0
TCGA-AZ-6601-01	1	0.0817069	0.0432378	0	0	0.0777204	0	0.169386	0	0.0518492	0.0124508	0	0	0.0709161	0.0120962	0.19321	0.121425	0.194249	0	0	0	0.05346	0	0
TCGA-AA-A01D-01	1	0.0821441	0.01033	0	0	0.0238354	0	0.0862573	0	0.0266015	0.0545522	0	0.0223344	0.00939484	0	0.502171	0.00597834	0.164183	0	0	0	0.094362	0	0
TCGA-AA-3672-01	1	0.0824181	0.0129881	0	0	0.309712	0	0	0.0433518	0.0373441	0.0405751	0	0.0237464	0.100015	0	0.0826808	0.122672	0.093485	0.0166589	0	0	0.0928346	0	0.0239375
TCGA-AA-3680-01	1	0.0837843	0.0172361	0	0.0780996	0.134741	0	0.329488	0	0.0428432	0.0215398	0	0	0.0479581	0.0239573	0	0.0174468	0.22114	0	0.00424777	0.0613026	0	0	0
TCGA-G4-6307-01	1	0.0841217	0.24613	0	0.0264485	0.0666322	0	0.129941	0	0.0899784	0.0207505	0	0.0362498	0.0437435	0.0411048	0.116269	0.0255372	0.128824	0.0206887	0	0	0.00770248	0	0
TCGA-F4-6460-01	1	0.0845774	0.0376041	0.003	0.0217126	0.0510327	0	0.272797	0	0.0697256	0.0409106	0	0.0485236	0	0	0.165278	0.0656594	0.202609	0.00119435	0	0	0.0199531	0	0
TCGA-AA-3544-01	1	0.08511	0.0269358	0	0.0136563	0.0767919	0	0.0156064	0.0230038	0.0499485	0.0411171	0	0.00535449	0.0515434	0	0.31153	0.0699872	0.255299	0.00902438	0	0	0.0502021	0	0
TCGA-A6-6654-01	1	0.0858156	0.0100152	0	0	0.0445422	0	0.144484	0	0.0393038	0.0318438	0	0	0.0136499	0	0.365594	0.0814646	0.179997	0	0	0	0.0880551	0	0.00105078
TCGA-AD-6964-01	1	0.0861444	0	0.0180094	0.00232641	0.177893	0	0.122751	0	0.0636762	0.0738846	0	0	0.0538776	0	0.0862486	0.0700982	0.302386	0	0	0.0112872	0.00449095	0	0.0130706
TCGA-AA-A004-01	1	0.0864854	0.0839503	0	0	0.0712647	0	0.177746	0	0.014626	0.201404	0	0.0923226	0.0674758	0	0.19057	0.0231933	0.0566443	0	0	0	0.0208026	0	0
TCGA-AA-3815-01	1	0.0866823	0.0224935	0	0	0.231831	0	0.098273	0.0343136	0.107895	0.0430047	0	0.0472229	0	0	0.0311561	0.108042	0.196304	0	0.000188557	0	0.0570218	0	0.0222552
TCGA-5M-AAT6-01	1	0.0868658	0	0.0100141	0.0519302	0.1385	0	0.0826399	0.0110298	0.110932	0.019121	0.00396374	0	0.0619003	0.000537813	0.0459664	0.132561	0.322126	0.00407669	0	0.00456993	0	0	0.000131215
TCGA-CM-4748-01	1	0.0876481	0.0718542	0	0.0187944	0.127176	0	0.0660715	0	0.0656074	0.0503076	0	0	0.041962	0.0434975	0.165589	0.0218878	0.147067	0	0	0	0.180186	0	0
TCGA-DM-A1DB-01	1	0.0878693	0.0100955	0	0.0098876	0.222096	0	0	0.00396314	0.111669	0.0635072	0	0	0.153139	0.0340819	0.136132	0.0965968	0.0819506	0.0195912	0	0	0.0572904	0	0
TCGA-A6-2682-01	1	0.0882851	0.00379222	0.000149576	0.0206562	0.0214546	0	0.0529018	0.0470725	0	0.0595379	0	0.109833	0	0	0.35387	0	0.0605585	0.000667265	0	0	0.237804	0	0.0317026
TCGA-CA-5797-01	1	0.0888967	0.0209707	0	0.163188	0.101743	0	0.0832291	0	0.0290009	0.0211626	0	0	0.0334262	0	0.201791	0.126217	0.155611	0	0	0.0636621	0	0	0
TCGA-A6-2676-01	1	0.0890312	0.00298416	0	0	0.118834	0	0.044987	0.0939468	0.0555922	0	0	0	0.0809315	0.00343818	0.0986263	0.0998318	0.318405	0.00193524	0	0	0.0627137	0	0.0177735
TCGA-A6-2671-01	1	0.0892611	0.0220385	0	0	0.0812503	0	0.0858962	0	0.0303011	0.0554628	0	0	0.0397044	0.00899627	0.213329	0.0315727	0.276224	0	0.00406551	0	0.116803	0	0.0343557
TCGA-G4-6299-01	1	0.0900453	0	0	0.043528	0.225458	0	0.144376	0	0.0722544	0.0277597	0	0.0031259	0.0454246	0.0090052	0.0699178	0.0723235	0.28215	0.0011442	0	0.00353172	0	0	0
TCGA-AA-3679-01	1	0.0911315	0	0	0.155052	0.0321607	0	0.223523	0	0.0246108	0	0	0.052927	0.0474708	0	0.119386	0.0587892	0.241034	0	0	0.036028	0	0	0.00901851
TCGA-G4-6628-01	1	0.0916213	0.00246266	0	0.00481751	0.249875	0	0.0369507	0.0907733	0.100269	0.0367073	0	0.0134892	0.0215755	0.0118077	0.00805833	0.0961416	0.266554	0.000717738	0.00688627	0	0.052914	0	0
TCGA-AZ-4614-01	1	0.0922469	0.0218129	0	0.0600892	0.450093	0	0.0529033	0	0.102697	0.00442864	0	0.00177057	0.0706509	0	0.0764427	0.0821958	0.0714992	0	0	0	0.00527296	0	0.000143296
TCGA-AA-3489-01	1	0.0926389	0.129094	0	0.0473229	0.10637	0	0.144257	0	0.0285806	0.0231215	0	0	0.0210599	0.0573237	0.0663607	0.0476291	0.238916	0	0	0.0507127	0.0211651	0	0.0180862
TCGA-A6-2686-01	1	0.0933191	0.0120447	0.0013587	0	0.214757	0	0.118171	0.0491126	0.0436666	0	0	0	0.0574613	0	0.0111875	0.0883441	0.251002	0.0328286	0	0	0.0989205	0.00804752	0.0130977
TCGA-AY-4070-01	1	0.093872	0.0371615	0	0.228657	0.0959637	0	0.18219	0	0.152171	0.0534673	0	0.00520041	0.0107333	0.00745	0.0333275	0.0366935	0.120631	0	0.0160742	0	0.0202795	0	0
TCGA-AA-A03F-01	1	0.0962629	0	0.0106464	0.106236	0.135804	0	0.137097	0	0.0101109	0.141983	0	0.0687143	0	0.0244424	0.23143	0.00124378	0.0627355	0	0	0	0.0695563	0	0
TCGA-A6-A566-01	1	0.0967302	0	0	0.00616001	0.0187202	0	0.0562227	0	0.0367216	0.0427822	0	0	0.0155711	0	0.49354	0.0191657	0.259435	0	0	0	0.050566	0	0.00111548
TCGA-AZ-4323-01	1	0.0986975	0.200096	0	0.0549317	0.113303	0	0.263923	0	0.118066	0.0535895	0	0	0.0158473	0.00246901	0.0446579	0.0251358	0.0916469	0	0.00197023	0	0.0143641	0	0
TCGA-AA-3715-01	1	0.109386	0.0393818	0	0	0.0801438	0	0.113879	0.0140642	0.0359671	0.0341266	0	0.0529737	0.00938718	0	0.240416	0.0661847	0.157753	0	0	0	0.140296	0	0.0154276
TCGA-D5-6534-01	1	0.112196	0.00175457	0.00308296	0	0.0590092	0	0.147764	0	0.062151	0.0735512	0	0	0.020349	0.0140572	0.173973	0.0729008	0.261639	0.0799009	0	0.0215046	0.00141077	0	0.00695203
TCGA-F4-6809-01	1	0.114289	0.0399802	0.0891268	0.0534991	0.0998949	0	0.0962446	0	0.0978956	0.0585316	0	0	0.0375092	0.018422	0.106799	0.0795899	0.194713	0	0	0	0.0277947	0	0
TCGA-AD-6901-01	1	0.117926	0	0.00480048	0.00409934	0.0991982	0	0.103629	0	0.0494806	0.0351658	0	0	0.0423179	0	0.207242	0.131813	0.280948	0.00332534	0	0.0139328	0.0240477	0	0
