# Supplementary material for: Analysis of Autophagy‐Related Gene Signature Associated With Clinical Prognosis and Immune Microenvironment in Colorectal Cancer
Source: Mediators Inflamm. 2026 Mar 28;2026:3900151. doi: 10.1155/mi/3900151 (PMC13140268; doi:10.1155/mi/3900151)
Supplement: Supplementary file 7 — Supporting Information 7 Table S6: The correlation between the risk score (RS) and 22 types of TIICs in CRC was displayed. [file MI-2026-3900151-s004.xlsx]

## Sheet: TCGA-ssGSEA-infor-zhuan
ID	AutophagyScore	Group	CANX	DAPK1	EIF2AK3	MAP1LC3C	NRG1	PELP1	ULK1	ULK3	WDR45	WIPI1	WIPI2
		pvalue	0.000107702	0.000394367	4.41263e-05	2.77559e-11	6.93906e-11	7.14161e-07	4.84145e-10	0.0340581	4.41253e-08	0.00412913	9.23785e-12
TCGA-A6-3809-01	0.533451	Low	7.99979	1.57236	2.61667	0.0773954	0.130437	2.88917	1.87391	3.11214	2.51146	2.39047	3.04025
TCGA-A6-5662-11	0.542936	Low	6.48043	2.59887	2.57967	0.587187	0.507315	3.14101	2.48897	3.67278	2.91894	3.40774	3.0442
TCGA-A6-2674-01	0.543732	Low	7.25538	2.09224	3.30936	0.256775	0.229944	2.39913	2.60691	2.7757	2.96656	4.024	3.262
TCGA-F4-6703-01	0.554101	Low	6.91748	2.83814	2.19934	0.279952	0.881388	3.12775	2.9905	2.45815	2.90374	3.48281	2.89489
TCGA-CK-4947-01	0.556534	Low	7.44707	1.39545	2.55908	0.0743552	0.424559	3.86089	2.0252	3.12183	2.29492	2.88176	3.25438
TCGA-AM-5821-01	0.566363	Low	7.40926	0.695645	1.94747	0.165818	0.1535	3.68817	2.44045	2.7453	2.66569	2.83232	2.78754
TCGA-AA-A00D-01	0.576535	Low	7.3132	1.89541	2.42241	0.124729	0.160637	2.91616	2.8733	2.64078	3.37673	2.61584	3.56678
TCGA-AA-3697-11	0.578398	Low	7.01054	1.93025	2.93969	0.290807	0.889242	3.08252	2.12943	3.75262	2.87296	3.93538	2.78878
TCGA-A6-4107-01	0.580671	Low	6.90915	1.03523	1.98261	0.186669	0.278098	3.07001	2.21837	3.09329	2.80448	2.55663	3.11085
TCGA-CM-6162-01	0.585715	Low	7.49683	2.66735	2.79598	0.168013	0.277059	3.46748	2.78414	3.10804	2.55778	3.54662	2.89169
TCGA-AA-3554-01	0.594532	Low	6.21057	2.74299	2.32909	0.169596	0.131526	2.83193	2.97821	3.5233	3.28284	2.96432	3.12247
TCGA-AA-3939-01	0.595988	Low	7.21612	0.647698	2.30672	0.0627857	0.170327	2.79483	1.93078	3.16993	2.87755	2.43417	2.79832
TCGA-A6-A565-01	0.596242	Low	6.6811	2.16785	2.95579	0.202175	0.833475	3.47521	2.82132	4.12017	3.20241	3.51409	3.03546
TCGA-AA-3845-01	0.596748	Low	7.05146	0.837012	2.27702	0.186251	0.211843	2.93771	2.84689	4.00227	2.7407	3.763	3.04047
TCGA-AA-3489-11	0.597078	Low	6.86783	2.07358	2.6268	0.266703	0.452765	2.77374	2.0765	3.31557	3.02147	3.83496	2.95387
TCGA-AA-3681-01	0.598547	Low	7.77598	1.35836	2.39144	0.0711858	0.419831	2.55615	2.69186	2.90602	3.22145	2.94402	3.40737
TCGA-CM-6168-01	0.602505	Low	7.48933	2.01859	2.66704	0.248128	0.21881	3.63151	2.53346	3.33821	2.85483	3.37454	3.20573
TCGA-AA-3949-01	0.605023	Low	7.25677	1.82831	2.5539	0.238384	0.201608	2.99736	1.91207	3.37045	3.14878	3.59087	3.34528
TCGA-CM-6169-01	0.612257	Low	7.47403	1.95379	2.50181	0.118942	0.498237	3.01184	2.72706	3.32601	3.82398	3.13638	3.21194
TCGA-CM-5341-01	0.616195	Low	6.93137	1.04443	2.12654	0.146962	0.058008	1.64151	1.12624	2.1456	3.29681	3.57039	3.30401
TCGA-A6-6780-01	0.619026	Low	7.54537	1.95274	3.14925	0.109515	0.00368008	2.79295	1.51156	3.20365	2.57622	4.36458	2.73641
TCGA-AD-6548-01	0.619544	Low	7.23331	1.34642	2.0993	0.255842	0.203947	3.03065	2.48858	3.29765	3.32092	2.70789	3.65961
TCGA-AA-3866-01	0.620113	Low	7.50817	1.65278	2.55012	0.162728	0.325765	3.05861	2.10708	3.22277	2.7759	4.29375	3.28411
TCGA-AA-3524-01	0.621621	Low	7.40313	0.263689	2.21344	0.138483	0.0882418	2.522	1.84103	3.0381	2.40766	1.81569	3.51432
TCGA-G4-6627-01	0.624111	Low	6.77614	1.58207	2.59878	0.209534	0.353071	3.63618	2.66374	3.46083	3.20679	3.43789	3.18326
TCGA-AA-A00R-01	0.6256	Low	6.45885	2.59894	1.85209	0	0.151185	4.28582	2.39973	3.14015	2.84649	1.83181	3.33583
TCGA-CK-4950-01	0.62726	Low	6.73417	1.14543	2.81873	0.072293	0.721399	3.4964	2.49835	3.57347	3.15996	3.5538	3.36266
TCGA-AA-3875-01	0.630652	Low	6.98675	1.15594	2.42648	0.0751934	0.297352	2.9631	2.49098	4.44335	2.67315	3.32418	3.32946
TCGA-D5-6931-01	0.63069	Low	7.54863	1.47178	2.64012	0.204803	0.264154	3.88404	3.02482	3.88564	2.70451	2.99916	3.05709
TCGA-A6-5659-11	0.631906	Low	6.68691	1.86635	3.05156	0.141611	0.907103	2.72061	2.2033	4.18199	2.84884	4.06343	2.88147
TCGA-AA-3713-11	0.632245	Low	6.75024	1.57049	2.77879	0.597781	0.496403	2.6424	1.63554	4.24352	3.23495	4.12125	2.76
TCGA-A6-2679-11	0.633055	Low	6.39332	2.13269	3.04319	0.481949	0.606881	3.18794	2.37113	4.25394	2.93632	3.86779	3.04018
TCGA-AA-3489-01	0.633736	Low	7.2171	2.17292	2.80156	0.675223	0.307928	3.38962	2.95819	3.07713	2.9775	4.0176	3.41333
TCGA-AZ-6601-01	0.634204	Low	6.88554	3.16083	2.39961	0.192809	0.0657436	3.64269	2.78619	3.83826	3.27032	1.85624	3.4228
TCGA-AA-3495-01	0.634522	Low	7.28874	0.90123	2.30792	0.128826	0.474921	2.44804	2.02731	3.46572	2.8075	3.79194	3.67325
TCGA-AA-3673-01	0.634794	Low	6.9011	1.0261	2.2713	0.0425406	0.247751	3.28227	2.7749	3.1036	3.03299	3.05476	3.39126
TCGA-AA-3710-01	0.635472	Low	7.34855	3.01146	2.77312	0.192777	0.291316	2.73201	2.87238	3.72677	3.03859	3.18003	3.10198
TCGA-D5-6541-01	0.635907	Low	7.55798	1.7671	1.99647	0.03768	0.0508771	3.20256	2.24775	3.26805	2.99606	3.75185	2.74832
TCGA-AA-3850-01	0.636855	Low	6.56186	1.14283	2.58679	0.0735755	1.04585	3.06233	2.61763	4.36911	3.44597	3.55827	3.13274
TCGA-CM-4748-01	0.637433	Low	6.8973	1.29931	1.76338	0.659455	0.312504	3.73215	2.8323	2.81539	2.31474	4.14658	3.81223
TCGA-AA-3982-01	0.637458	Low	7.3121	1.44963	2.46809	0.336499	0.375111	3.0383	2.29806	3.37921	2.65582	3.64736	3.68911
TCGA-A6-6138-01	0.638322	Low	7.68416	1.65248	2.61317	0.534271	0.585736	3.26286	2.49704	2.81165	2.8218	3.43614	3.67898
TCGA-AA-3544-01	0.639105	Low	6.19931	1.06235	1.87612	0.498095	0.385111	2.84638	2.30344	3.57162	3.03642	2.6409	3.86228
TCGA-CM-6167-01	0.639853	Low	7.22959	2.61443	2.30282	0.227782	0.117388	3.18455	3.13297	3.09048	3.38906	3.49004	3.4362
TCGA-CM-4751-01	0.640443	Low	6.80488	1.13275	2.08558	0.0498795	0.468407	3.35568	3.27283	3.29607	3.08342	2.64093	3.72606
TCGA-F4-6704-11	0.641094	Low	6.94024	2.66111	2.92082	0.40281	0.551801	3.36321	2.46572	3.38197	2.48652	3.6964	2.69392
TCGA-AA-3532-01	0.641233	Low	6.87286	1.49437	2.84059	0.0495425	0.289681	2.8562	2.7475	2.8716	3.02405	3.83342	3.12948
TCGA-AA-3986-01	0.642191	Low	6.87103	1.64067	2.55425	0.104249	0.531747	3.54921	2.80045	4.08181	2.95819	3.8172	3.39118
TCGA-D5-6928-01	0.642602	Low	7.2178	3.86063	2.90086	0.0753924	0.155518	4.12527	3.36052	3.63276	3.57618	3.51812	3.31296
TCGA-A6-2672-01	0.642939	Low	7.28722	1.19485	2.11843	0	0.172796	3.81595	2.78362	3.81251	3.17859	3.10165	2.79401
TCGA-AA-3509-01	0.643979	Low	7.31571	1.00886	2.30765	0.240776	0.628362	2.61465	2.08388	3.46283	2.9872	2.91171	2.9708
TCGA-AA-3496-11	0.646207	Low	6.75606	2.90207	2.54966	0.646213	0.638925	3.25481	2.78279	3.33343	3.21669	3.27756	3.25361
TCGA-A6-2683-11	0.64679	Low	6.83219	1.76226	3.19753	0.188712	1.00546	3.05675	2.21915	3.79414	2.63454	3.72051	3.02654
TCGA-CM-6163-01	0.646997	Low	7.42509	1.51928	2.81406	0.178957	0.566165	4.23227	2.46443	3.03916	2.23467	3.73305	3.57061
TCGA-AA-3947-01	0.647228	Low	8.30468	1.76429	3.21673	0	0.144303	1.82852	0.802407	2.70212	2.11269	3.74793	2.62176
TCGA-A6-A566-01	0.650056	Low	6.9578	1.98358	2.04799	0.643851	0.307097	3.47037	2.76797	3.5249	3.29633	3.38488	3.25429
TCGA-A6-3808-01	0.650441	Low	7.17696	2.15644	2.40097	0.301785	0.190057	3.53657	2.59086	3.273	2.70594	3.86281	3.24766
TCGA-AA-3663-11	0.650972	Low	6.58764	2.70752	2.83803	0.338288	0.793262	3.3624	2.67857	3.75766	3.13417	3.43821	2.99938
TCGA-F4-6805-01	0.65217	Low	7.08113	2.5461	2.54284	0.350629	0.22632	3.16885	2.74549	3.58384	3.02247	3.09077	3.13707
TCGA-AU-6004-01	0.652764	Low	7.1814	2.7177	2.55655	0.158965	0.218121	4.05979	2.49853	3.86621	2.5671	2.59771	2.89651
TCGA-AA-3553-01	0.65338	Low	7.31361	1.02221	2.21802	0	0.393759	2.89549	2.39684	3.63907	3.1395	2.84699	3.76816
TCGA-AD-5900-01	0.654427	Low	7.0367	2.02081	1.95455	0.114892	0.0640682	4.29412	2.75702	3.36953	3.15039	2.28928	3.28027
TCGA-AA-3864-01	0.655109	Low	7.13736	1.34609	3.0804	0	0.219195	3.52071	2.19763	3.02332	2.58472	3.11033	2.94231
TCGA-AZ-6601-11	0.655779	Low	6.77855	2.15136	2.96768	0.202522	0.40741	3.44305	2.43971	3.69565	2.66971	3.40982	2.95915
TCGA-AA-3520-01	0.655937	Low	7.1644	1.8813	2.59023	0.108885	0.48627	2.55107	2.45633	4.2379	2.67538	3.13138	3.39112
TCGA-A6-6654-01	0.656067	Low	6.77543	2.17528	2.5206	0.478329	0.108774	3.35152	3.15625	3.0654	2.83658	3.89072	3.58888
TCGA-F4-6570-01	0.6562	Low	7.01078	2.79795	2.10319	0.0739053	0.0261366	4.05056	2.44497	4.18578	2.8235	2.54885	2.99361
TCGA-AA-3543-01	0.656442	Low	6.90383	1.88943	2.15521	0	0.106847	3.38368	2.55514	3.94801	3.04179	3.06948	3.26481
TCGA-AA-A01P-01	0.656827	Low	7.00758	2.40342	2.48037	0	0.22277	3.8433	2.63713	3.24007	3.23058	2.71921	3.30983
TCGA-CK-4951-01	0.658311	Low	7.14937	2.10192	2.16188	0.0482227	0.204775	3.59468	1.78008	2.91163	3.44515	3.27854	3.43672
TCGA-F4-6807-01	0.658562	Low	7.08936	1.95507	2.79886	0.36361	0.217062	3.37308	2.62951	2.91435	2.81987	3.67021	3.17961
TCGA-A6-2684-01	0.659238	Low	6.97196	1.93968	2.56216	0.230402	0.211757	2.81821	2.96492	3.42787	3.52256	2.75372	3.25088
TCGA-AA-3846-01	0.659652	Low	7.3521	1.01731	2.62334	0.0583439	0.572019	3.35843	2.31106	2.93464	3.18085	3.26784	3.11287
TCGA-F4-6569-01	0.659693	Low	6.98821	2.14122	2.46532	0.15046	0.0669744	3.78673	3.1234	2.90966	3.03431	2.7701	3.63959
TCGA-AZ-6605-01	0.659789	Low	6.88755	1.72905	2.4417	0.233911	0.476968	3.21099	2.94086	3.22902	3.53076	4.05207	3.54491
TCGA-WS-AB45-01	0.6601	Low	7.11523	2.8828	2.84271	0.199484	0.531685	3.21207	3.16605	2.47155	2.90961	4.31717	3.11496
TCGA-G4-6302-01	0.660785	Low	6.82679	2.71517	2.18873	0.21862	0.248291	3.80971	2.87	2.80786	3.03536	2.91682	3.31725
TCGA-AA-3525-11	0.660969	Low	6.45439	1.93216	3.18679	0.208129	0.5253	2.9417	2.60295	4.60333	2.97421	4.27999	3.04375
TCGA-F4-6809-01	0.662547	Low	6.62851	1.64471	2.28358	0.879141	0.136666	3.28773	3.1319	3.25158	3.26843	2.73998	3.17894
TCGA-D5-6529-01	0.662881	Low	7.1439	1.63602	2.45007	0.115608	0.277884	4.17738	3.04684	3.11294	3.31984	3.78306	3.17513
TCGA-AA-3556-01	0.663524	Low	7.35529	0.878582	2.72599	0.107734	0.417642	2.781	2.74627	3.5027	2.71687	4.26282	3.63504
TCGA-AA-3950-01	0.663559	Low	8.14785	1.03719	2.5428	0.409713	0.203841	3.24526	2.22459	3.50421	2.51819	3.35882	3.83424
TCGA-AA-3685-01	0.664091	Low	7.0191	0.721817	1.95649	0.288786	0.416196	2.7963	1.75291	3.82763	3.69742	2.6031	3.71081
TCGA-CM-6165-01	0.66417	Low	7.18824	1.52082	2.82898	0.0303345	0.456791	3.67635	2.54262	2.81479	2.67655	3.87943	3.43755
TCGA-CM-5860-01	0.664203	Low	7.64722	1.07854	2.16924	0	0.208965	3.03522	2.26524	2.88647	3.61474	2.90287	3.44319
TCGA-D5-5538-01	0.664568	Low	8.04118	1.95284	2.7509	0.330388	0.0382295	2.74328	2.54393	3.25073	3.7802	3.89263	3.06771
TCGA-AA-3514-11	0.6665	Low	6.94393	1.32522	3.11553	0.0445856	0.429911	2.84104	1.8843	4.08669	2.5774	4.07099	2.78128
TCGA-G4-6311-01	0.667646	Low	6.83498	1.15829	2.50918	0.147235	0.108997	2.98631	3.06147	3.38631	3.18167	3.43338	3.54821
TCGA-AA-3815-01	0.667732	Low	6.66935	2.10463	2.06052	0.234775	0.0964635	3.99486	2.47093	4.43399	2.90997	2.91735	3.59824
TCGA-CK-5916-01	0.669989	Low	7.74634	2.37687	2.48952	0.0307511	0.0478444	4.36477	2.48601	3.49441	2.26554	2.69914	3.10614
TCGA-AZ-6603-11	0.670294	Low	6.79069	3.28156	2.70889	0.523668	0.400131	3.38369	2.92501	3.20345	2.92639	3.81159	3.13012
TCGA-AA-3930-01	0.670483	Low	7.88992	2.00679	2.56661	0.151819	0.209535	3.25936	2.60344	4.01976	3.0565	1.75325	3.54156
TCGA-CA-5256-01	0.671658	Low	7.05399	0.574936	2.28694	0.0998209	0.182125	2.35977	0.931392	2.76898	2.14443	3.38317	3.1229
TCGA-AA-3520-11	0.672556	Low	6.6258	2.37028	3.12302	0.336834	0.656494	3.03619	2.2199	4.04155	2.71445	3.62653	3.09516
TCGA-AA-3517-11	0.672989	Low	6.41872	1.91772	3.12816	0.390325	0.438669	3.09931	2.49317	4.08135	2.79686	3.81112	3.13171
TCGA-AZ-4615-01	0.674002	Low	7.26554	2.82407	2.35537	0	0.0580741	3.58651	2.39387	3.54946	2.53263	3.27065	3.32402
TCGA-AZ-4684-01	0.674271	Low	6.30769	1.17892	2.09992	0.0541603	0.468004	3.20085	2.47779	2.79524	3.35119	3.13565	3.86539
TCGA-A6-6782-01	0.675835	Low	7.16269	1.8249	2.43422	0.211272	0.424687	2.91052	2.7524	3.00924	3.36454	3.86139	3.34743
TCGA-AA-3713-01	0.677639	Low	7.28461	2.47177	3.20196	0.114671	0.429761	4.0933	2.74338	3.93394	2.76772	2.9941	3.09092
TCGA-AA-3511-11	0.678105	Low	6.79547	2.1258	3.2922	0.148812	0.639165	3.5397	2.67407	3.91935	2.84356	3.80727	3.06529
TCGA-G4-6293-01	0.678134	Low	7.09535	1.0184	2.52352	0.0872325	0.821664	3.85446	2.60119	3.86782	3.05626	3.21074	3.76559
TCGA-CM-4744-01	0.678956	Low	6.77046	0.534511	1.86757	0.0573488	0.0558789	3.72033	1.95107	3.32157	3.38309	0.623019	3.69326
TCGA-A6-2675-11	0.680838	Low	6.39887	2.79944	2.51121	0.214233	0.520352	3.42428	2.78546	3.38938	2.91788	2.9137	2.92304
TCGA-AA-3526-01	0.681141	Low	6.9944	0.764267	2.33624	0.341118	0.154693	3.47524	2.36292	3.9694	2.96316	3.32131	2.95251
TCGA-D5-6534-01	0.681933	Low	6.83155	3.01259	2.50346	0.542547	0.21979	3.16769	3.69183	3.97111	3.59214	3.09697	3.72099
TCGA-CA-6717-01	0.681987	Low	7.27537	2.92837	2.93604	0.220249	0.190934	4.26723	2.74172	3.06706	2.76907	2.85089	3.2433
TCGA-F4-6704-01	0.682234	Low	6.89946	2.13737	3.12019	0.15491	0.136088	4.25095	3.0992	2.78796	2.88701	2.89341	3.73405
TCGA-A6-5664-01	0.683434	Low	7.16596	2.25484	2.62259	0.298142	0.757837	3.93904	2.95349	3.01791	2.78331	3.48661	2.96536
TCGA-A6-2685-11	0.683666	Low	6.62105	1.94376	3.15321	0.0411225	0.535587	3.18769	2.35911	4.10587	2.67402	4.0392	2.96725
TCGA-AA-3941-01	0.683683	Low	6.9145	1.69446	1.8575	0	0.183898	2.95188	2.17826	4.07009	3.3016	2.14784	3.24711
TCGA-A6-2671-11	0.683695	Low	6.32901	2.01576	2.97387	0.122727	0.552207	3.067	2.61574	4.11956	2.68331	3.77175	3.13365
TCGA-AA-3818-01	0.683934	Low	6.92693	0.527001	2.51918	0.173504	0.146233	3.16687	2.59882	3.37074	2.88216	2.68935	3.50174
TCGA-AA-3980-01	0.684471	Low	7.13752	1.2254	2.23794	0.157648	0.39755	3.11852	2.16549	3.2402	2.70806	3.44393	3.77022
TCGA-A6-5665-11	0.684793	Low	6.28659	1.76419	2.94684	0.163853	0.967822	2.77623	2.35974	4.17012	2.65402	3.46963	2.78862
TCGA-AA-3870-01	0.68562	Low	6.81633	3.83105	1.88978	0.0551881	0.0462124	2.71311	2.6304	2.88443	3.25388	2.93588	3.96937
TCGA-AA-3971-01	0.685885	Low	7.33751	1.44209	2.66558	0.124555	0.713516	2.45011	2.63818	4.1235	3.68478	3.52494	3.55251
TCGA-AY-5543-01	0.685951	Low	7.79312	0.470419	2.45095	0.121134	0.249603	2.55512	1.93753	2.94832	2.93578	4.16638	3.50545
TCGA-A6-5657-01	0.687138	Low	6.78175	2.3555	2.07485	0.244073	0.403952	3.33362	3.05558	3.42677	3.28409	2.3634	3.87251
TCGA-A6-6781-01	0.687214	Low	7.12886	2.67996	3.40352	0.225985	0.236287	3.65076	3.12395	3.09356	3.04016	3.85249	3.46057
TCGA-A6-5661-01	0.688346	Low	7.71773	2.41908	2.74938	0.0957505	0.501097	3.7718	2.2439	3.25331	2.59724	2.78429	2.9312
TCGA-AA-3534-11	0.688419	Low	6.66427	2.14711	3.1418	0.240435	0.755982	3.28456	2.58454	4.42645	3.02311	3.70984	3.07118
TCGA-A6-6651-01	0.689612	Low	6.7779	2.55327	2.29917	0.11045	0.258131	4.21607	3.15643	3.12423	3.1328	2.88799	3.40434
TCGA-G4-6297-01	0.689841	Low	7.31901	1.31489	2.6413	0.252171	0.14226	3.24934	2.87312	3.48414	3.3436	3.54893	3.40829
TCGA-AA-3833-01	0.69033	Low	7.09537	2.29601	2.51093	0.225438	0.218151	3.47237	2.9388	3.75887	2.98286	3.06606	3.22685
TCGA-AA-A010-01	0.690754	Low	7.41167	1.27737	2.31264	0	0.0178371	4.42088	2.5492	4.10373	2.58535	1.97861	3.28685
TCGA-AZ-6599-11	0.690901	Low	6.71924	1.94438	2.95359	0.115477	0.575712	3.31599	2.72604	4.02198	2.99772	4.16586	3.0954
TCGA-AA-3877-01	0.691009	Low	7.13334	2.10348	2.90187	0.109204	0.229344	3.18994	2.52107	4.03314	2.84239	3.30239	3.50179
TCGA-AD-6965-01	0.691073	Low	6.7748	0.990734	2.35296	0.0632455	0.0883124	3.56466	2.92143	3.66141	3.1716	2.37528	3.47923
TCGA-G4-6295-01	0.691715	Low	7.04108	1.23222	2.55805	0.119731	0.118726	3.40109	2.74998	3.79112	2.18229	2.95412	3.58777
TCGA-A6-6649-01	0.692693	Low	6.91204	2.75733	2.79851	0.243218	1.56218	3.39325	2.96914	4.2862	2.86277	3.38629	3.79532
TCGA-AZ-4315-01	0.692811	Low	6.84221	0.608204	1.70153	0.0640795	0.0136095	3.4147	1.597	3.53369	2.745	3.37481	2.87675
TCGA-AA-3851-01	0.693301	Low	6.31837	2.24268	2.70609	0.352241	0.255492	2.87722	2.36433	3.76028	2.94916	4.22654	3.18077
TCGA-D5-5539-01	0.693429	Low	7.56233	3.06423	2.56737	0.0998034	0.337372	3.44016	2.71031	2.84447	2.63596	4.01787	3.33509
TCGA-AA-3516-11	0.69348	Low	6.04518	1.91514	2.94129	0.212314	0.752134	2.27156	2.2393	4.19209	3.05334	3.3261	2.87438
TCGA-AA-3869-01	0.693995	Low	7.57254	1.7964	2.51461	0	0.25366	2.52082	2.44785	3.66473	2.52022	2.6284	3.54805
TCGA-AA-3842-01	0.694317	Low	7.54216	1.95928	2.4023	0	0.155596	3.12712	2.31753	2.92683	3.23493	2.59335	3.80709
TCGA-AZ-6598-11	0.694435	Low	6.26976	2.10591	2.33336	0.505777	0.481296	3.39423	2.76253	4.13813	3.03353	3.50706	3.00117
TCGA-D5-6539-01	0.695106	Low	6.85856	1.81987	2.9051	0.134074	0.627301	3.22853	2.85233	3.84967	2.91296	3.13574	3.55123
TCGA-AA-3655-11	0.695128	Low	6.46231	2.16994	2.63109	0.539143	0.358062	3.04335	2.43915	4.13153	3.32637	3.98529	3.28654
TCGA-AZ-4616-01	0.696006	Low	7.02893	0.734059	2.19225	0.0502575	0.042072	4.09479	2.18313	3.31036	3.07009	2.64172	2.90908
TCGA-AA-3662-01	0.696349	Low	7.05331	1.27308	2.217	0.0546563	0.492535	3.38175	2.97666	4.36096	3.09572	2.40406	3.59279
TCGA-CM-5868-01	0.696697	Low	6.94652	0.757764	2.25892	0.214078	0.0516043	3.51809	2.36782	2.80401	3.223	3.46459	3.61326
TCGA-A6-3810-01	0.69709	Low	7.80069	1.57018	2.97729	0.0485714	0.187066	2.88346	2.56043	3.5884	3.3799	3.59375	4.18421
TCGA-AA-3855-01	0.698168	Low	6.75785	1.09159	2.18578	0	0.814924	3.20077	2.54845	4.37294	2.55395	3.09354	3.53406
TCGA-AA-3856-01	0.698941	Low	6.74691	1.49064	2.468	0.0429869	0.717023	3.27183	2.52016	3.28151	3.11578	3.51269	3.68563
TCGA-D5-6531-01	0.700289	Low	7.28622	1.04219	2.10186	0.0269096	0.0169057	3.69083	2.77367	3.54332	2.69578	2.23341	3.24121
TCGA-AA-3510-01	0.70057	Low	6.90066	0.907578	1.60979	0.0490127	0.0955996	3.9976	2.29686	4.01543	2.41434	4.16327	3.2008
TCGA-CK-6747-01	0.701034	Low	7.20738	1.48581	2.61635	0.118749	0.259354	3.95143	2.56846	3.27521	2.65633	2.87171	3.10127
TCGA-D5-6930-01	0.70227	Low	7.23802	1.48403	2.78388	0.213298	0.174093	4.74507	2.27727	3.50407	3.42989	3.37237	3.31634
TCGA-AA-3527-11	0.702726	Low	6.80104	2.22518	3.16783	0.167001	0.555768	2.84352	2.43615	4.53862	2.80062	3.84728	3.00552
TCGA-A6-2686-11	0.703863	Low	6.53234	1.76729	2.96615	0.363914	0.653598	2.88152	2.43359	4.11925	2.62338	3.85138	3.02088
TCGA-NH-A6GA-01	0.705231	Low	7.30823	2.2248	2.47126	0.0211491	0.758606	3.53406	2.96056	4.32365	2.93782	1.60505	3.77313
TCGA-A6-2682-11	0.705517	Low	6.54915	1.99289	3.27046	0.203566	0.979993	3.15745	2.83407	4.15558	2.8994	3.88753	3.22319
TCGA-D5-6898-01	0.705883	Low	7.65519	1.41529	2.58007	0.0862155	0.180571	3.55482	2.58818	3.30848	3.31858	3.40109	3.71749
TCGA-AD-6890-01	0.706216	Low	6.72859	0.893373	2.00648	0.227359	0.227088	4.30774	2.41007	3.88876	3.06127	2.92274	3.2487
TCGA-A6-2678-11	0.706252	Low	6.63443	2.25445	3.05587	0.482944	0.780357	3.04369	2.69635	4.10871	2.9121	4.05397	3.24973
TCGA-G4-6586-01	0.706783	Low	6.42183	1.05026	2.11416	0	0	4.32861	2.56525	4.00442	3.00345	2.34989	3.10456
TCGA-AA-3862-01	0.706971	Low	7.5083	0.874131	2.58161	0	0.206341	2.77109	1.90258	3.56602	2.89465	3.51706	3.82573
TCGA-AA-3956-01	0.707469	Low	7.48883	1.31763	2.97963	0	0.872261	2.59153	2.31317	3.84591	3.07229	3.6694	3.28411
TCGA-NH-A6GB-01	0.708536	Low	7.61175	0.571889	2.25571	0.0684007	0.529368	2.95248	3.01157	3.50962	3.11873	3.29614	3.33453
TCGA-A6-6137-01	0.708578	Low	7.00944	2.25231	2.72365	0.127981	0.875269	3.30048	2.73512	3.54415	3.24011	3.94005	3.13228
TCGA-AA-3976-01	0.708765	Low	7.55959	0.642851	2.23223	0	0.257309	2.83905	2.26061	3.79798	3.07867	2.91257	3.43604
TCGA-A6-2677-01	0.709135	Low	7.71712	0.696165	2.72421	0.0866484	0.0946662	2.88578	2.1071	2.80379	2.46569	3.69335	3.40948
TCGA-AY-4071-01	0.709405	Low	6.40691	1.26595	2.43213	0.0543018	0.5223	2.79536	2.92199	3.96555	3.85798	3.86722	3.62387
TCGA-D5-7000-01	0.709428	Low	7.29637	1.25752	2.7726	0.045446	0.364205	3.45964	2.83449	3.50935	3.47501	2.89381	3.44572
TCGA-AZ-6600-11	0.709849	Low	6.7318	2.18656	3.01625	0.635267	1.58942	3.46541	2.4241	3.8663	2.78548	3.0564	2.88733
TCGA-D5-6920-01	0.709965	Low	7.10819	1.17109	3.06459	0.0225054	1.14983	3.70387	2.71248	4.01043	2.83155	3.26518	3.00355
TCGA-AA-3994-01	0.710711	Low	6.78279	2.8435	2.01113	0.159329	0.186607	3.30913	2.5454	3.69011	2.80042	2.76585	3.77227
TCGA-G4-6306-01	0.710766	Low	6.787	0.762642	1.82128	0.0788029	0.548712	2.64539	2.99757	3.89636	3.58474	2.18898	3.73581
TCGA-AZ-4323-01	0.710796	Low	6.50207	2.41065	2.60464	0.267485	0.528185	3.93094	4.09696	4.24666	3.88247	2.84658	3.78851
TCGA-CA-6718-01	0.711115	Low	7.63353	3.0041	2.70399	0.0925509	0.0271698	4.3269	2.46233	4.00108	2.8734	2.7411	3.02121
TCGA-A6-2680-11	0.711438	Low	6.67362	2.83884	2.03656	0.272443	0.225814	2.47982	2.83584	4.93282	3.13315	2.66745	2.91474
TCGA-AA-A01R-01	0.711518	Low	6.40982	1.10604	1.41466	0.102042	0.0381075	4.74859	3.2253	4.06772	3.12359	1.41572	3.65696
TCGA-AA-3852-01	0.711582	Low	6.50312	1.72042	1.91463	0.239572	0.0793562	3.66807	3.06594	3.72812	2.63664	3.85426	3.65072
TCGA-D5-6924-01	0.712404	Low	7.36498	1.79369	3.05135	0.0803691	0.091875	3.48117	3.13114	3.61099	3.80099	3.43866	3.47937
TCGA-AA-3697-01	0.712536	Low	6.9347	0.904374	2.75944	0.106992	0.780358	2.99506	2.35675	3.55545	3.48837	3.2782	3.58344
TCGA-AA-3819-01	0.712909	Low	6.90653	1.06078	2.51005	0.0890769	0.551087	2.80807	2.62876	4.25734	2.85651	3.35751	3.23437
TCGA-A6-2676-01	0.713389	Low	6.84976	3.2266	2.23471	0.317049	0.0662844	3.88642	2.59313	3.60994	3.01997	1.56064	3.47208
TCGA-AA-A00E-01	0.714226	Low	7.92256	2.90143	3.37684	0	0.139825	3.74197	2.34269	3.19477	2.58157	3.77248	3.1996
TCGA-QL-A97D-01	0.714411	Low	6.66757	0.845547	2.46887	0.108009	0.739166	3.39429	2.70211	3.32617	3.68889	2.46577	3.24419
TCGA-A6-2685-01	0.714507	Low	6.78538	2.36553	2.03344	0	0.158265	2.97873	3.00989	3.97663	3.86628	3.27023	3.54964
TCGA-CK-6751-01	0.714697	Low	7.07353	1.07562	2.40779	0	0.160237	4.17904	2.14003	3.68517	2.55595	2.41769	3.07679
TCGA-AA-A00A-01	0.715364	Low	7.34374	0.983867	2.27989	0.0543271	0.111142	4.03927	2.22054	4.5874	2.804	3.41139	3.2175
TCGA-AA-3538-01	0.715676	Low	6.6937	0.941689	2.61323	0.0520149	0.302955	3.14051	2.64456	3.84583	3.43971	3.2967	3.93167
TCGA-AA-3531-11	0.715759	Low	6.1847	1.44479	3.48364	0.0878106	0.385657	2.34817	2.36773	4.53832	2.63051	3.63015	2.85999
TCGA-D5-6932-01	0.716726	Low	7.29802	0.898886	2.45431	0.0947346	0.105849	3.26792	2.7771	3.39114	3.21787	3.92165	3.22684
TCGA-AA-3831-01	0.716812	Low	6.81397	1.03404	2.35539	0.182645	0.276481	3.63226	2.55204	4.21226	3.02178	2.88079	3.33353
TCGA-CK-5914-01	0.716972	Low	7.35514	0.495557	2.53838	0.0233853	0.332484	3.18956	2.22144	3.32093	2.8872	3.53327	3.30859
TCGA-5M-AAT6-01	0.717255	Low	7.44145	2.86777	2.52624	0.399575	0.390426	4.09321	2.60549	3.74318	3.38847	2.69579	3.54029
TCGA-AA-3663-01	0.717365	Low	7.63308	1.01068	2.72249	0.120224	0.390198	3.00015	2.07035	3.50548	3.13774	3.1834	2.9938
TCGA-A6-2675-01	0.717675	Low	7.17176	1.76961	2.7308	0.151318	0.304964	3.29688	2.93589	3.49224	4.02473	4.13608	3.51967
TCGA-A6-6648-01	0.717722	Low	7.02312	0.88818	2.91297	0.0457488	0.580441	3.56387	2.00001	3.41433	2.47118	3.7549	3.18
TCGA-AA-3518-11	0.718024	Low	6.3621	1.97101	2.87162	0.237463	0.382715	3.08313	2.55139	4.13847	2.94304	3.71329	3.11412
TCGA-D5-5540-01	0.718035	Low	7.43114	0.488756	2.30237	0.120109	0.206642	2.50112	1.74864	3.39532	2.74245	2.3188	3.12367
TCGA-AZ-5403-01	0.718084	Low	6.66653	0.72681	2.46006	0.0805084	0.178546	3.19076	2.11098	2.88983	3.48094	4.10193	3.83154
TCGA-AD-6963-01	0.718406	Low	6.50697	0.792248	2.48436	0.0801703	0.891896	3.46313	2.42436	2.93755	3.17264	3.4674	3.67738
TCGA-AA-3666-01	0.718684	Low	7.42664	1.15212	2.25194	0.0659289	0.788238	3.19662	2.13028	3.67511	3.52493	2.11451	3.77429
TCGA-AA-3821-01	0.718972	Low	7.43877	2.576	2.99301	0.183951	0.33359	3.49895	2.82474	3.85816	2.78331	3.23425	3.08283
TCGA-CM-6161-01	0.719213	Low	7.43691	1.74721	2.64653	0.0249792	0.254799	3.89008	2.15691	4.14408	2.41827	2.87362	3.37575
TCGA-A6-A5ZU-01	0.720139	Low	6.51521	1.49908	2.08617	0.195209	0.0639926	3.22896	2.54961	4.22226	3.57072	3.05593	3.28261
TCGA-AA-3968-01	0.722371	Low	7.05719	1.22085	2.51724	0.173799	0.6218	4.14287	2.49766	3.65934	3.20993	3.31765	3.84869
TCGA-AA-3552-01	0.72371	Low	6.62813	1.34544	2.35869	0.181413	0.371401	3.37288	3.11798	3.789	3.11825	3.46877	3.60571
TCGA-CM-6680-01	0.724147	Low	7.00681	2.12405	3.02551	0.102436	0.356425	3.97624	3.07717	3.46269	3.17129	3.48309	3.20682
TCGA-AA-3518-01	0.724237	Low	6.78053	2.26926	2.44771	0.0581513	0.0900076	3.76195	2.61469	4.13122	3.03853	3.48955	3.25243
TCGA-AA-3660-11	0.724504	Low	6.40844	2.03265	3.21208	0.0991883	0.541487	2.80535	2.2959	4.12343	3.08402	4.08876	3.09644
TCGA-AD-6895-01	0.724817	Low	7.08821	3.2992	2.33396	0.0547953	0.0259882	4.09348	3.02699	3.7154	3.4418	2.81263	3.32436
TCGA-CM-5348-01	0.725019	Low	7.7711	2.78277	2.62844	0.0719019	0.169175	3.01175	3.06436	4.06637	3.03557	3.41875	3.93232
TCGA-G4-6588-01	0.725186	Low	7.50175	2.35855	2.45851	0	0.101906	4.60941	2.19743	3.90916	2.84248	2.39444	3.21068
TCGA-A6-2684-11	0.725328	Low	6.35917	1.62706	2.65431	0.0244219	0.414799	2.89054	2.54348	4.42206	3.20481	3.90217	3.25053
TCGA-AA-A00N-01	0.725636	Low	6.72592	2.25194	2.2554	0.190405	0.246673	3.6959	2.83687	3.57011	2.68864	3.22236	3.154
TCGA-AD-6899-01	0.725986	Low	7.25876	2.11567	2.61619	0.0818731	0.221601	3.62879	3.07434	3.72621	3.46879	3.3698	3.76444
TCGA-CM-6677-01	0.726063	Low	7.19278	0.825387	2.36963	0.0392383	0.406085	4.2134	2.45995	2.74821	3.33631	3.45577	3.4837
TCGA-F4-6854-01	0.72631	Low	7.36457	0.983009	2.40718	0.0412047	0.26428	3.79891	2.82446	2.93958	3.87495	3.07104	3.82814
TCGA-AA-3678-01	0.726332	Low	7.11303	1.28848	2.61781	0.0437611	0.664356	3.0416	3.09922	4.01043	2.76417	3.08763	3.34778
TCGA-CK-6748-01	0.726504	Low	7.32935	1.46759	2.4575	0.082261	0.349341	3.45485	2.93162	2.45227	3.28492	4.15987	3.26083
TCGA-D5-6535-01	0.726867	Low	7.29652	1.93835	2.92909	0.0284183	0.203551	3.02433	2.83367	3.493	3.52586	3.83148	3.57374
TCGA-AA-3655-01	0.728184	Low	7.15555	2.29453	2.48625	0.0570654	0.494024	3.14616	2.33702	3.53608	3.40771	3.13886	3.41281
TCGA-CK-5912-01	0.728535	Low	7.20583	0.633018	2.8336	0.211515	0.519128	3.92303	2.00629	3.5799	3.1457	3.61249	3.37074
TCGA-AA-A01I-01	0.729325	Low	7.18677	0.34166	2.6318	0.0830069	1.11632	3.26062	1.56552	2.84237	3.10464	3.59339	2.75593
TCGA-AA-3989-01	0.729449	Low	6.93682	1.17026	2.28018	0.212936	0.136941	2.96663	2.7813	4.00219	3.1297	3.69023	3.24029
TCGA-5M-AATE-01	0.729543	Low	7.22026	0.458021	2.52917	0.115879	0.147475	3.07126	2.20412	3.47532	3.21903	3.31469	3.48933
TCGA-AA-A004-01	0.729586	Low	5.1736	1.02064	0.874025	0	0.226234	4.72186	3.51023	4.21477	3.10027	2.15655	4.20589
TCGA-AA-3511-01	0.729732	Low	7.15651	0.936077	2.49976	0.0681255	0.823962	3.04901	2.78863	2.97945	3.08193	3.6742	3.46582
TCGA-AA-3867-01	0.729871	Low	6.63794	1.05749	2.45275	0.0628482	0.0782705	3.20196	2.92721	3.70097	2.8903	3.94946	3.64348
TCGA-AY-6197-01	0.73137	Low	7.23215	1.72563	2.79875	0.0702037	0.991741	4.09071	2.25407	3.53607	2.89658	3.045	2.6505
TCGA-AA-A01K-01	0.731688	Low	7.18173	1.76903	1.71475	0	0.238156	3.79769	3.49854	4.01094	3.10844	2.70669	3.54584
TCGA-A6-4105-01	0.731814	Low	7.06991	1.44411	2.81888	0.193342	0.574858	3.47623	3.08513	3.76812	3.4693	3.64007	3.31201
TCGA-AZ-6605-11	0.732103	Low	6.19981	3.35003	1.31728	0.502584	0.285978	3.24235	3.15017	2.55873	2.69892	2.32367	3.0737
TCGA-CM-5862-01	0.732304	Low	7.34629	0.424943	2.51212	0	0.0284976	2.97674	2.02788	3.13243	2.88384	2.04047	4.48143
TCGA-AZ-6607-01	0.73273	Low	6.82487	4.03551	2.34224	0.0913423	0.113487	2.80786	3.51546	2.48911	2.78852	3.50145	3.59201
TCGA-AY-6386-01	0.732859	Low	7.24814	0.698074	2.82389	0	0.198095	3.87376	2.59056	3.49549	2.60172	3.37243	3.42328
TCGA-AA-3844-01	0.733144	Low	7.4254	0.523578	2.1424	0	0.478356	2.96604	2.2755	3.26347	3.11315	3.10361	3.24811
TCGA-AA-A01D-01	0.733163	Low	6.44569	3.11648	2.18677	0.100671	0.22145	3.45788	3.18607	4.09868	3.50756	2.35915	3.41783
TCGA-AA-3549-01	0.733319	Low	7.10818	0.48585	2.15507	0	0.565718	3.19231	2.56755	2.76974	3.83639	3.94746	3.44065
TCGA-AA-3970-01	0.733453	Low	7.43004	1.02131	2.60268	0	0.316034	3.01058	2.64133	4.28437	3.11202	3.92878	3.69577
TCGA-AA-3977-01	0.733473	Low	7.64631	1.54052	2.53169	0	0.140571	3.70055	2.19965	4.03933	2.57006	3.81092	3.17962
TCGA-CM-6172-01	0.733589	Low	7.63496	1.14593	2.84863	0.0824842	0.646011	3.39079	2.60904	3.86618	2.98713	4.11215	3.42298
TCGA-AA-3715-01	0.734349	Low	6.20525	3.42186	1.42277	0.410182	0.111118	3.74748	4.17101	3.68756	3.16709	3.13875	3.08101
TCGA-AA-3492-01	0.734534	Low	6.64565	0.856891	2.04539	0.0554476	0.187771	3.18329	1.83792	4.29656	3.28169	3.50066	3.23881
TCGA-A6-2680-01	0.735537	High	6.53012	1.16255	2.04288	0	0.867851	3.43302	2.78699	3.74358	2.97792	3.18905	3.49607
TCGA-F4-6460-01	0.735635	High	6.96563	2.14829	2.39271	0.243202	0.148698	3.90467	3.22774	4.04264	2.7718	2.77718	3.76541
TCGA-A6-2682-01	0.735798	High	6.40772	0.947139	1.94177	0.469102	0.121952	3.51792	2.99723	3.58876	3.57391	2.78678	3.52143
TCGA-G4-6625-01	0.736103	High	6.88168	1.97138	2.86653	0.320862	0.39821	3.81217	2.9638	3.59054	3.56722	4.14965	3.57269
TCGA-AZ-6598-01	0.736216	High	7.50685	1.969	2.50182	0.031162	0.0195879	4.3764	2.66668	3.12467	2.56133	3.72234	3.6238
TCGA-A6-5659-01	0.736293	High	7.11833	0.881183	3.29757	0.194237	0.286041	2.68066	2.01464	3.03443	3.63966	3.34078	4.17511
TCGA-AA-3811-01	0.736313	High	6.78973	1.6141	2.50124	0.11753	0.451577	4.02066	3.02512	4.09412	2.89712	3.03742	3.87238
TCGA-AA-3506-01	0.736666	High	6.36281	1.13604	1.74521	0	0.365666	3.62358	2.78124	4.12567	2.95568	3.14634	3.64867
TCGA-CK-5913-01	0.737071	High	7.3505	3.37317	3.00829	0.0460602	0.0784098	3.9221	2.31154	3.69097	2.20273	3.23225	2.97221
TCGA-CM-5863-01	0.737456	High	6.7097	2.82064	2.42716	0.119936	0.083653	3.52438	2.92483	3.44427	2.89008	3.64724	3.33487
TCGA-CM-6679-01	0.737995	High	6.93245	1.27135	2.5735	0.133958	0.108138	3.02921	3.41136	3.72672	3.79078	4.20464	3.91618
TCGA-AA-3561-01	0.738682	High	7.24774	0.399487	2.15212	0.106109	0.218167	1.96638	1.52875	3.75575	2.30061	3.64637	2.71971
TCGA-AA-3519-01	0.738794	High	7.28423	0.798582	2.45674	0.172013	0.720221	2.68685	2.61006	3.59568	3.63725	3.22641	3.65683
TCGA-AM-5820-01	0.739644	High	7.31332	1.70374	2.33855	0.0745725	0.0211397	3.31041	2.19785	3.78833	2.48306	2.78491	3.58147
TCGA-AA-3662-11	0.739682	High	6.78425	2.31681	3.03071	1.1077	0.342922	3.23401	2.73281	4.08564	3.00369	3.81287	3.2954
TCGA-A6-2681-01	0.739965	High	6.5392	1.26065	1.79465	0.180355	0.209534	4.00692	3.14082	3.13942	3.23891	3.61112	3.79704
TCGA-AA-A00F-01	0.740254	High	6.19195	0.894007	2.15703	0.0675162	0.794836	3.4488	3.20324	3.96874	3.22192	3.15224	3.76532
TCGA-G4-6314-01	0.740315	High	6.96947	1.2191	2.31289	0.0940864	0.194274	3.61449	2.99415	3.58755	2.8075	3.60577	3.30739
TCGA-AZ-5407-01	0.740337	High	6.69538	2.52877	2.27939	0.0965642	0.212765	3.29275	2.32319	3.47348	2.86088	2.98528	3.63503
TCGA-AA-3548-01	0.74039	High	6.22511	1.11454	1.96683	0.0635446	0.123366	2.95708	2.62365	3.87179	3.12866	4.01579	3.5654
TCGA-AA-A01G-01	0.740691	High	7.10933	0.928814	2.11217	0.120759	0.285269	3.01931	2.79094	3.64955	2.30421	3.8056	2.98767
TCGA-G4-6303-01	0.740899	High	7.83835	1.19587	2.47216	0.0611481	0.316675	3.31893	3.06098	2.79864	3.78237	4.02844	3.93253
TCGA-AA-3966-01	0.741112	High	6.96165	2.80949	2.92126	0.0472968	0.527706	3.71595	3.12262	3.39704	3.34265	4.41502	3.75508
TCGA-CM-5349-01	0.741242	High	6.72358	1.85417	1.87786	0.0307451	0.118234	4.37046	2.8067	4.32459	3.13516	2.79226	3.1673
TCGA-DM-A0XF-01	0.741322	High	7.28243	0.53941	2.01794	0.0375675	0.0314264	3.80766	2.85769	3.87451	3.14592	2.02851	3.94113
TCGA-CK-4948-01	0.742908	High	6.95061	1.78068	1.99284	0.0375552	0.379984	4.17287	2.57181	3.30829	3.29515	3.37297	3.50813
TCGA-AA-3560-01	0.743059	High	5.84047	1.58323	2.08397	0	0.421134	2.52622	1.39116	2.94247	3.55262	3.88296	3.83128
TCGA-CM-6674-01	0.743279	High	7.12082	2.30057	2.81197	0.0315562	0.0361614	4.07972	2.37234	3.17099	3.19483	4.19824	3.30845
TCGA-AA-3514-01	0.744873	High	5.15204	1.61689	0.964709	0.104917	0.119794	3.60453	3.10533	3.2317	2.68556	2.04681	3.22236
TCGA-AA-3858-01	0.74494	High	6.10819	0.656073	1.84355	0	0.335335	3.31669	2.47614	4.18553	2.89898	3.57268	3.8957
TCGA-F4-6459-01	0.74526	High	6.72016	1.61585	2.94495	0.337693	0.102166	3.8296	3.06522	3.34255	3.23921	3.4498	3.78683
TCGA-G4-6322-01	0.745344	High	7.14957	1.28095	2.622	0.0419191	0.535194	3.91108	2.8734	2.56704	2.50559	4.99753	3.13157
TCGA-AA-3555-01	0.745529	High	7.69892	2.16576	3.21284	0	0.26008	3.40322	2.97201	3.33585	2.63468	3.76433	3.12204
TCGA-AA-3562-01	0.746146	High	6.58903	0.979587	2.35966	0.19538	0.470799	2.92611	2.58138	4.02974	3.37631	4.28017	4.09571
TCGA-A6-3807-01	0.74649	High	7.36608	0.924832	2.07415	0	0.0573237	3.62641	2.47757	3.49325	3.55603	3.48541	4.06957
TCGA-F4-6855-01	0.747154	High	7.10497	2.51769	2.54037	0.296685	0.0852647	4.33196	2.72691	2.86502	3.0628	3.21632	3.44502
TCGA-CM-4743-01	0.747384	High	5.89319	2.69102	2.54865	0.0313852	0.052022	3.41091	1.75623	3.20501	3.15337	2.38771	2.92371
TCGA-AA-3812-01	0.748802	High	5.18143	1.54142	1.47804	0.176715	0.331519	3.01718	3.55956	3.38409	3.15501	3.57698	3.42566
TCGA-CM-5864-01	0.749247	High	7.0093	0.587375	2.17369	0.106693	0.253648	3.34019	1.94491	3.39883	3.86278	3.02	3.72158
TCGA-D5-6922-01	0.749703	High	6.62297	1.56837	2.45091	0.0882766	0.087528	3.63453	3.4023	3.68577	3.4315	3.07963	3.98026
TCGA-CM-6164-01	0.750436	High	6.44557	0.778472	2.65633	0.10557	0.090796	3.29725	2.76069	3.46473	3.64125	3.84586	3.41608
TCGA-AA-3841-01	0.750571	High	5.32637	1.64986	1.86291	0	0.501763	2.94232	3.4199	3.42166	3.89219	3.45728	4.18591
TCGA-AA-3712-11	0.751138	High	6.36193	2.78846	3.48429	0.0548521	0.97705	2.95264	2.83615	4.61407	3.11405	3.99993	3.07716
TCGA-F4-6461-01	0.751217	High	7.12312	1.94608	2.63651	0.273997	0.0944434	3.75026	3.31973	3.40663	2.88776	3.83411	3.3207
TCGA-AA-A00K-01	0.751317	High	6.60037	0.864209	2.21756	0	0.270287	3.89673	2.75612	3.40165	3.37074	2.82181	3.14587
TCGA-AA-3861-01	0.751594	High	6.88376	1.62284	2.68742	0	0.168398	3.16082	2.70887	3.47749	3.06072	3.53374	3.54306
TCGA-D5-6929-01	0.751699	High	6.90439	0.932673	2.61125	0.131084	0.0664577	3.8344	2.56852	3.12733	3.55269	4.3545	3.65072
TCGA-D5-5541-01	0.75183	High	7.45174	2.24521	2.86881	0.0823779	0.143045	3.16051	2.67241	3.39664	3.68529	3.26232	3.86636
TCGA-DM-A280-01	0.751886	High	6.91404	0.995345	2.34175	0	0.0333915	3.89821	2.06096	3.13376	2.81318	2.68628	3.61655
TCGA-AA-3534-01	0.752238	High	7.06803	1.6646	2.50822	0	0.147605	3.44932	2.98839	4.45524	2.34344	2.29783	3.60578
TCGA-CM-6171-01	0.75277	High	7.93938	2.85878	3.25867	0.153081	0.336635	3.80072	3.39968	3.43673	2.97216	3.44174	3.16021
TCGA-AZ-4682-01	0.753	High	6.63693	0.830962	2.23278	0.1431	0.289565	2.47418	1.98973	3.79808	3.6583	2.78449	3.42313
TCGA-G4-6315-01	0.75351	High	7.40925	0.324871	2.4955	0.0617759	0.266807	3.40816	2.62746	3.65501	2.97494	3.38083	3.5449
TCGA-CA-5254-01	0.754406	High	7.53852	0.691087	2.92497	0.0414156	0.00656115	3.2586	2.52605	3.38514	2.8839	4.95498	2.542
TCGA-AA-3522-11	0.75478	High	6.51883	2.28278	3.30515	0.103893	0.828006	3.08315	2.61895	4.16037	3.00597	4.01625	3.19901
TCGA-CA-5797-01	0.75499	High	7.0756	0.805197	2.13691	0.334787	0.216384	3.89499	2.78591	4.50527	3.8875	2.57325	4.3322
TCGA-AA-3525-01	0.75517	High	7.54333	3.03552	2.71166	0.0561484	0.25656	3.5666	2.43688	3.71892	2.76126	3.13597	3.16072
TCGA-AA-3675-01	0.756155	High	7.03569	0.424701	2.12644	0.189911	0.296735	3.65891	2.46145	3.90438	3.16553	3.38852	2.84794
TCGA-AA-A02W-01	0.756468	High	7.08628	0.610809	2.39894	0.0498417	0.10705	3.69655	3.13099	2.73816	3.41716	3.20658	3.87274
TCGA-QG-A5YV-01	0.756954	High	6.63987	1.23619	2.33852	0.023769	0.160748	3.79174	2.69121	3.8348	2.99911	3.1717	3.35138
TCGA-T9-A92H-01	0.757127	High	7.39559	0.511446	2.61397	0.0727411	0.0308073	3.58131	2.55766	2.64122	3.33895	3.51513	3.39088
TCGA-AA-3979-01	0.757418	High	7.3572	0.247801	2.43516	0	0.0998768	2.67918	2.80994	3.19133	2.74836	2.11823	3.2778
TCGA-A6-6142-01	0.757812	High	7.15837	1.13814	2.51492	0	0.141898	3.92608	3.29482	2.97114	3.64306	3.66868	3.74247
TCGA-AA-A00O-01	0.757932	High	6.42746	0.726748	2.42665	0	0.202287	2.73904	3.43326	4.77298	3.09456	3.71528	3.49593
TCGA-AA-3679-01	0.757955	High	6.8517	0.411209	2.56657	0.518245	0.306573	3.45315	2.72032	4.18442	2.74146	3.31525	4.13485
TCGA-CM-6678-01	0.75823	High	7.25385	1.25506	2.26361	0.0438013	0.141339	4.47798	2.4873	2.48039	3.03095	3.39674	3.17221
TCGA-CA-6719-01	0.758329	High	7.01148	1.68897	2.65846	0.0271896	0.133921	4.00797	2.88911	3.00522	3.69226	3.32807	3.82975
TCGA-AA-3529-01	0.758472	High	6.92771	1.91771	2.1744	0.0582629	0.596185	3.99312	3.34515	3.74412	2.73894	2.66792	3.7199
TCGA-AZ-6603-01	0.758574	High	6.91659	1.26861	2.59947	0.20031	0.227686	3.1632	2.87497	3.47112	3.6644	4.26656	4.01538
TCGA-AZ-6606-01	0.758647	High	7.20537	2.65833	2.10318	0.0238288	0.220435	3.69667	2.5113	3.5428	2.83294	2.8122	2.94469
TCGA-D5-6533-01	0.758739	High	7.72488	0.97416	3.06805	0.0286003	0.402429	3.66204	2.74724	3.01092	2.96226	3.74678	3.49758
TCGA-D5-6532-01	0.759397	High	7.53589	0.24279	2.67031	0	0.0104886	3.10226	2.51342	3.11501	3.47567	3.7845	3.07916
TCGA-AA-3692-01	0.759708	High	6.82794	2.06532	2.40686	0.085633	0.371305	2.90915	2.8364	4.00254	3.02781	4.40858	3.57952
TCGA-CM-6675-01	0.760016	High	7.38633	2.95811	2.66617	0.0268026	0.0140454	3.06119	2.91632	4.15482	2.97945	2.57956	3.18484
TCGA-DM-A0XD-01	0.760199	High	6.57685	0.267837	1.62526	0	0.0358507	3.10027	2.68217	3.28315	3.28098	2.07019	3.41764
TCGA-AA-3522-01	0.760232	High	7.42482	2.41872	3.00375	0	0.143175	2.69538	2.05543	2.99122	2.80391	4.45195	3.3468
TCGA-AA-3837-01	0.761083	High	6.74315	0.988284	2.27814	0	0.250287	3.45311	2.94031	3.33693	3.47241	3.9696	3.27587
TCGA-CM-6170-01	0.761181	High	7.4551	1.16305	2.44328	0.0480932	0.129257	3.28827	2.82269	3.38107	3.64556	4.53132	4.02345
TCGA-CM-4752-01	0.761349	High	6.52566	0.919912	2.21318	0.116393	0.061894	2.87618	2.35018	3.51027	3.95091	4.50677	4.33786
TCGA-D5-6923-01	0.761838	High	7.0353	1.15073	2.5305	0.0752442	1.14461	3.75013	3.12143	3.61143	3.32115	3.19852	3.62517
TCGA-CM-6166-01	0.761981	High	6.88059	0.363893	2.60402	0.334944	0.149352	3.39522	2.44073	3.15231	3.03487	3.7152	2.79499
TCGA-AA-3972-01	0.762008	High	7.34748	0.633207	2.20269	0	1.17888	2.53231	2.06541	3.9453	2.70796	3.39892	3.28251
TCGA-AA-A00J-01	0.76201	High	7.21902	1.81518	2.88639	0	0.0305332	4.05425	2.645	3.8818	2.68242	3.7976	3.54102
TCGA-NH-A5IV-01	0.762615	High	6.14302	1.68999	2.89448	0	0.0638435	4.42921	2.99322	4.38456	3.34879	3.29906	3.40762
TCGA-AY-A69D-01	0.762877	High	7.25041	0.817931	2.60534	0.0581917	0.265261	3.56941	3.05951	4.03487	2.87047	3.89265	3.11008
TCGA-AA-3542-01	0.763954	High	4.78872	0.300408	0.777578	0.0721834	0.111435	2.81359	2.23956	3.22733	3.05246	2.1449	3.66452
TCGA-A6-2671-01	0.764379	High	6.49929	1.1819	1.92926	0.445093	0.159058	3.93219	3.35384	3.10971	2.97551	3.32452	4.40291
TCGA-AA-3496-01	0.764432	High	7.05436	1.88036	2.71593	0.26155	0.330581	3.35614	2.84269	4.36189	3.14335	4.99177	3.62589
TCGA-D5-6530-01	0.764967	High	7.42637	3.04188	2.94887	0.0281722	0.11136	4.17617	3.08014	3.83442	3.28016	4.08088	3.369
TCGA-QG-A5YX-01	0.765776	High	7.22293	0.698749	3.13738	0.09176	0.147856	2.93609	2.00901	3.66557	2.89801	4.42745	2.78281
TCGA-AA-3516-01	0.765893	High	7.49851	3.70497	1.95411	0	0.344713	3.55012	1.8703	3.29343	3.26384	2.92064	3.53745
TCGA-AA-A01Q-01	0.766207	High	6.54044	0.91951	1.81349	0	0.0136934	4.17589	2.6659	4.16306	2.49621	3.30619	3.03607
TCGA-CK-4952-01	0.766289	High	7.79232	2.32173	2.64254	0.0241543	0.557903	4.18331	3.27105	3.12418	2.52319	2.82198	2.94115
TCGA-AA-3955-01	0.767729	High	7.54662	0.606612	2.53244	0.153849	0.72394	2.83553	2.08812	3.72046	3.04084	3.12143	3.74757
TCGA-AA-A01C-01	0.767826	High	6.51209	0.789619	2.04632	0	0.343793	3.73707	2.92439	3.26928	3.23364	3.40938	3.12471
TCGA-AZ-4308-01	0.767995	High	5.51722	0.673256	0.778547	0	0.217862	2.71609	3.00121	3.59009	4.11112	3.10177	4.05505
TCGA-3L-AA1B-01	0.768326	High	7.30973	2.04452	2.60338	0.0541295	0.147581	3.6778	3.33457	3.83822	3.34113	3.44752	3.46768
TCGA-AA-A029-01	0.768574	High	6.51156	0.765085	1.80687	0	0.25142	3.58239	2.92869	3.68464	2.53062	1.81238	3.59532
TCGA-AA-3688-01	0.768586	High	6.95631	0.777995	2.66382	0	0.388188	2.84362	2.67407	3.54383	3.51582	3.44925	3.90221
TCGA-DM-A1D4-01	0.768613	High	6.58019	0.517022	2.49207	0.0212383	0.028734	3.45908	2.16544	3.36291	2.52457	3.38684	3.33286
TCGA-CM-4750-01	0.768899	High	6.37643	0.375686	1.80442	0.194859	0.0845505	3.17172	2.44438	3.60086	3.06416	3.04181	3.85989
TCGA-A6-5667-11	0.769666	High	6.40192	2.2634	3.12174	0.0765471	0.563262	3.3266	2.84117	4.48282	3.00804	4.06081	3.11044
TCGA-G4-6298-01	0.769937	High	7.08178	0.454854	1.83847	0.0593554	0.0466561	3.64729	3.16625	3.76646	2.7634	2.8542	3.72241
TCGA-AA-A02F-01	0.770139	High	7.39325	0.366314	2.28075	0.109971	0.352609	4.16621	2.89809	4.00521	2.68559	2.20323	3.14534
TCGA-AA-3975-01	0.770259	High	6.83778	1.41731	2.1844	0.0609045	0.656178	2.64836	3.57202	3.77746	4.06764	3.73821	3.92919
TCGA-QG-A5YW-01	0.770999	High	6.43845	1.04392	2.66957	0.0624073	0.25362	3.63849	2.53054	3.21069	3.45681	4.80797	3.04823
TCGA-DM-A28F-01	0.771061	High	6.72968	0.264357	2.33922	0.0402966	0.0440909	2.96553	2.82231	3.52872	3.57875	3.83204	4.32652
TCGA-AA-3667-01	0.771599	High	5.54528	1.01589	1.3637	0	0.331799	2.8859	3.33404	3.82499	2.95757	2.98819	3.7441
TCGA-D5-6538-01	0.772181	High	7.66508	1.88279	2.84219	0	0.115345	3.51093	2.15158	2.6049	2.33995	3.22787	3.4299
TCGA-A6-6141-01	0.772538	High	6.85977	2.94015	2.26397	0.218893	0.131256	4.05581	3.12012	3.703	2.85664	4.25505	3.17591
TCGA-A6-2686-01	0.772811	High	6.38904	2.78435	2.74861	0.297304	0.298191	4.03874	2.82259	3.9975	3.82495	3.29656	3.53945
TCGA-F4-6808-01	0.773734	High	7.07398	0.306472	2.3957	0.066171	0.252166	3.39548	2.10052	3.45988	3.77599	3.48438	3.86257
TCGA-AA-A01S-01	0.773749	High	6.24467	0.348818	1.04392	0	0.0376085	3.45788	2.3946	3.52086	2.09824	3.57197	3.41611
TCGA-A6-5665-01	0.773774	High	7.1228	2.98008	2.79879	0.0271122	0.107283	3.95386	2.88725	3.88262	3.23322	3.1349	3.41739
TCGA-A6-2678-01	0.773979	High	7.62446	2.62334	2.87898	0	0.29469	2.59707	2.2221	3.36354	2.75994	5.32808	3.22622
TCGA-A6-6650-01	0.774003	High	7.9342	0.756134	3.06293	0.0355857	0.50097	2.83253	2.57096	2.82696	3.36546	4.30843	3.49695
TCGA-NH-A8F8-01	0.774686	High	7.25132	1.19544	2.2984	0.0313185	0.0196867	3.13188	3.21863	4.47558	3.33493	3.57054	3.14866
TCGA-AY-A54L-01	0.774754	High	6.9529	0.705463	2.25248	0.0238588	0.0923668	3.76411	2.39908	3.74899	3.73491	2.96058	3.59601
TCGA-AA-A02R-01	0.774987	High	6.87438	2.56314	2.12919	0	0	4.11095	3.52289	3.8209	3.03131	2.26386	3.74128
TCGA-DM-A1D7-01	0.775052	High	6.87998	0.600972	2.25983	0.038626	0.319323	3.41455	2.78218	3.86847	3.11086	3.25638	3.21331
TCGA-D5-6536-01	0.77612	High	7.23338	1.09083	2.76063	0.314153	0.279358	4.25005	3.35855	3.61659	2.79993	4.38875	3.63642
TCGA-F4-6856-01	0.776263	High	7.5171	1.92487	3.26718	0	0.0316529	4.48971	3.01982	3.55094	3.12241	3.37583	3.21376
TCGA-AA-A02E-01	0.776798	High	6.40472	2.21483	2.02709	0	0.209997	3.1418	2.92546	3.54142	2.87126	2.61256	3.6093
TCGA-AA-3854-01	0.777013	High	7.12975	1.31603	2.74078	0	0.444858	3.43024	3.00365	4.26849	2.78987	3.18313	3.26027
TCGA-A6-A567-01	0.777255	High	7.37968	0.736295	2.32764	0	0.162453	3.19306	2.65795	3.09243	3.63335	3.58996	3.68003
TCGA-F4-6463-01	0.777416	High	7.22159	1.854	2.12558	0.111061	0.225377	3.98891	3.34521	3.75228	2.94549	3.30699	3.33076
TCGA-AA-3660-01	0.777845	High	7.07475	1.11628	2.35039	0.161771	0.192049	2.9213	3.3067	4.16833	3.81248	3.12259	3.63169
TCGA-D5-6926-01	0.778595	High	6.58377	1.60331	2.62891	0.195666	0.0797508	3.52076	3.53965	3.70113	3.70892	4.03329	4.0098
TCGA-G4-6309-01	0.779456	High	7.31448	2.54989	2.69402	0.0327643	0.106613	4.85579	2.04731	3.80458	2.91094	3.05077	2.93676
TCGA-A6-5660-01	0.780027	High	6.93882	1.37909	2.56172	0.0254464	0.0551839	3.49752	2.68351	2.88536	3.69889	4.14005	4.08948
TCGA-A6-5667-01	0.780045	High	7.32611	0.880516	2.68886	0.0754762	0.205618	3.82762	2.76598	3.12761	3.53541	3.82142	3.68211
TCGA-A6-2679-01	0.780896	High	5.16422	1.13824	1.34328	0	0.525935	3.73819	2.92737	3.62984	3.55612	3.23271	3.8001
TCGA-CA-6715-01	0.78143	High	7.38046	0.231864	3.11083	0.0439235	0.0637221	3.09127	2.4888	3.15353	3.06719	3.6535	2.93219
TCGA-A6-6653-01	0.781991	High	7.99411	1.69635	2.82901	0	0.549046	4.0744	3.05474	3.16741	2.44071	3.23727	3.15651
TCGA-AA-3860-01	0.782134	High	6.94098	1.04571	2.45974	0.214638	0.478551	4.05781	3.04044	4.3863	3.07695	4.41381	3.36144
TCGA-CA-6716-01	0.782534	High	7.33387	0.447422	2.85584	0.118523	0.172315	3.62609	3.28508	3.50034	3.32845	3.05318	3.35902
TCGA-AA-A02H-01	0.782823	High	6.99291	0.575723	2.46422	0	0.128397	3.82464	2.55347	4.09661	2.61923	3.90605	3.76032
TCGA-DM-A1HB-01	0.78285	High	7.81171	0.87321	2.83301	0	0.00644783	3.87691	2.79037	3.43604	2.53851	2.59724	3.14985
TCGA-G4-6299-01	0.783171	High	6.82529	3.49166	2.17146	0.0548886	0.0116282	4.47115	3.40442	4.2187	3.2232	3.2307	4.02433
TCGA-AY-A8YK-01	0.785831	High	6.74033	1.80907	2.54736	0.0273497	0.198838	3.45788	3.12364	3.08011	3.73558	3.8311	3.74801
TCGA-DM-A0X9-01	0.786301	High	7.18371	0.51088	2.22127	0.033819	0.0696983	4.21262	2.69835	3.63809	3.25901	3.18271	2.91985
TCGA-CM-6676-01	0.786892	High	7.17215	0.884427	2.19021	0.0750867	0.239082	3.67301	2.97226	3.53486	3.43184	3.55578	3.67319
TCGA-A6-6140-01	0.787712	High	7.35277	0.551132	2.50085	0.0265156	0.319319	3.04915	3.1828	3.58045	3.52081	3.95246	3.75149
TCGA-DM-A1D9-01	0.788315	High	6.58516	1.07521	2.43467	0.0534547	0.13549	3.48287	3.00497	3.37306	3.2073	2.7282	3.58363
TCGA-D5-5537-01	0.788923	High	6.79969	0.767345	2.73592	0	0.0181946	3.94876	2.91906	4.23219	3.47084	2.88936	3.19699
TCGA-AA-A00U-01	0.789925	High	7.21018	1.16595	2.23728	0	0.529424	3.52493	2.90771	3.34265	2.52856	3.05216	3.93952
TCGA-AD-6901-01	0.792203	High	6.15473	2.05595	2.24222	0.552922	0.128343	3.82172	3.55368	3.99178	4.16045	3.3014	4.00475
TCGA-AA-3488-01	0.792211	High	5.74953	0.58445	1.91021	0.167012	0.253496	3.43206	2.67434	3.2951	2.87922	3.4547	3.91669
TCGA-AA-A01F-01	0.794146	High	7.05894	0.256264	2.25845	0	0.239554	3.60217	2.23152	3.78847	3.13935	1.96892	3.63323
TCGA-SS-A7HO-01	0.794617	High	7.4556	0.851372	2.49982	0.0502436	0.539027	3.95532	2.8274	3.92048	2.73791	2.31355	3.03401
TCGA-DM-A28A-01	0.795249	High	7.26952	0.815118	2.35445	0.0249545	0.0311784	3.67835	3.23979	4.10438	3.10667	3.80517	3.33164
TCGA-AA-3664-01	0.79531	High	7.95305	2.21518	2.42651	0	0.364138	3.89843	3.37788	4.20412	2.71499	2.77001	3.78843
TCGA-D5-6537-01	0.795792	High	7.15407	0.406842	2.55178	0.0500805	0.114937	3.7847	2.50269	3.18469	3.30405	3.45488	3.4612
TCGA-AA-A017-01	0.795792	High	6.70909	0.611154	2.15922	0.0541118	0.147535	3.44324	3.49475	3.52	4.00134	3.46801	4.01009
TCGA-AA-3517-01	0.796038	High	7.90751	1.16704	2.74038	0.332861	0.572796	3.17217	3.53984	4.68146	3.16065	3.36695	3.3922
TCGA-CM-5861-01	0.797448	High	7.81079	3.46099	3.16799	0	0.0119852	3.21797	2.40084	3.16278	3.04302	3.12774	3.20279
TCGA-DM-A28E-01	0.797764	High	7.53095	0.166732	2.39161	0.0249138	0.214055	2.83822	2.59819	3.99866	2.89683	3.30957	2.82098
TCGA-AA-A00W-01	0.797895	High	6.95931	0.445888	2.32982	0.0593341	0.27534	2.95196	2.87454	4.05156	3.12995	3.45074	3.3759
TCGA-AA-A02K-01	0.79795	High	6.56294	0.542458	1.89677	0.172239	1.93666	3.57345	2.77946	3.45127	3.97767	2.66869	3.93275
TCGA-AD-6964-01	0.798341	High	6.9066	2.71173	2.49206	0.153638	0.074181	4.68616	3.07229	4.16609	3.88836	5.02442	3.81932
TCGA-CA-5796-01	0.798851	High	7.0504	3.47188	3.48227	0.110501	0.201017	3.438	2.27932	3.38002	3.03383	3.88943	3.84786
TCGA-AZ-4313-01	0.799056	High	5.03694	1.15887	1.03586	0	0.0694117	3.57795	2.43167	3.59674	2.99876	3.76176	3.95409
TCGA-DM-A28H-01	0.799242	High	7.28218	0.50992	2.35573	0.0444949	0.0164091	3.60237	1.89351	3.6654	3.23144	3.13975	3.62785
TCGA-AA-3696-01	0.799245	High	7.33366	0.793478	1.74661	0	0.215903	4.63875	3.31147	3.83041	3.18673	3.05226	3.53153
TCGA-DM-A1D0-01	0.799533	High	6.16811	0.581734	2.09578	0.0678246	0.00542431	3.39448	2.41059	3.10932	2.42288	3.19491	3.34526
TCGA-AA-A01X-01	0.800061	High	6.42181	0.83617	1.97361	0.0944128	0.135923	4.46161	3.44528	3.802	3.17752	3.16631	3.90589
TCGA-4T-AA8H-01	0.800133	High	6.50747	0.43656	2.27284	0	0.138158	3.99294	2.63584	3.63109	2.86063	3.35227	3.29538
TCGA-CM-5344-01	0.800492	High	7.41001	0.938603	2.15025	0.0533111	0.0825908	3.9199	2.64699	3.53035	3.51331	4.38947	3.55224
TCGA-QG-A5Z1-01	0.800708	High	6.2728	1.20498	2.20627	0.0192837	0.0360081	3.18339	3.31042	4.07669	3.08835	3.48741	3.79151
TCGA-A6-5662-01	0.801147	High	7.39894	0.657397	2.47865	0	0.0288701	3.8716	2.35857	3.74	3.47685	3.84552	3.62458
TCGA-G4-6628-01	0.802695	High	7.13666	4.18198	2.82127	0.1208	0.0718082	3.9202	2.91253	4.23705	3.80554	2.62402	3.96772
TCGA-NH-A6GC-01	0.803747	High	6.41508	2.60846	2.81568	0.0854694	0.0673121	3.17545	3.48397	3.68819	3.37796	3.58181	3.85205
TCGA-AA-3530-01	0.803954	High	7.41422	2.17544	3.0827	0.0615586	0.306294	3.34904	2.65449	3.80724	3.58025	3.65034	3.32276
TCGA-A6-5656-01	0.80435	High	7.62221	0.940257	2.71019	0.0147381	0.435949	2.54159	2.88986	3.92575	3.86064	3.24625	3.77424
TCGA-AA-A02Y-01	0.804744	High	6.68949	0.760064	2.04311	0.0434336	0.0696076	3.47158	2.20366	3.47784	3.09827	3.54697	3.24752
TCGA-AA-3672-01	0.805767	High	5.791	2.63596	1.44074	0	0.0790669	3.6199	4.05471	3.88695	3.11497	2.72027	3.5855
TCGA-G4-6310-01	0.806082	High	7.11268	1.47154	2.67924	0.0429669	0.0623436	3.32461	2.96882	2.70001	3.39332	3.59341	4.04646
TCGA-G4-6320-01	0.806883	High	6.42504	2.03439	2.13657	0.0972359	0.117529	3.97902	2.8659	4.2657	3.20424	3.1921	3.80191
TCGA-A6-5666-01	0.80759	High	7.70251	0.322006	2.86032	0	0.0150104	2.9026	1.84825	3.08531	3.48168	3.64459	2.81435
TCGA-G4-6323-01	0.808999	High	6.48281	1.94103	2.42523	0.128481	0.0583924	3.74457	2.95768	4.08419	3.34311	3.65461	3.5329
TCGA-D5-6540-01	0.810586	High	7.49325	5.05994	2.5904	0.0539065	0.266157	3.50099	3.24969	3.50354	3.43481	3.08974	3.28949
TCGA-AA-3680-01	0.810972	High	7.11839	3.12401	2.93548	0.207151	0.126044	3.3497	2.99653	3.99074	2.87343	3.40395	4.04428
TCGA-A6-6652-01	0.8118	High	7.18457	0.3745	2.19282	0.051879	0.29775	3.95904	3.91092	4.32759	2.779	2.88729	3.81303
TCGA-AA-3848-01	0.811948	High	5.52084	0.97636	1.59321	0.0817823	0.173513	3.63034	3.65728	4.03835	3.86365	3.43673	3.38062
TCGA-NH-A50U-01	0.816055	High	6.00334	2.70912	2.34908	0.0366348	0.00964652	4.07499	2.93938	3.46835	4.0027	2.08683	3.38631
TCGA-AA-A00Z-01	0.818321	High	6.82788	0.797212	2.56185	0	0.576115	3.27254	2.54397	3.5505	3.31235	4.16928	3.43329
TCGA-AA-A00Q-01	0.818575	High	6.55925	0.59983	2.34399	0	0.0474429	3.60961	3.05829	4.05118	3.25528	3.13626	3.81861
TCGA-G4-6294-01	0.819678	High	7.2661	0.796604	2.54501	0	0.161608	3.39251	2.33814	3.61551	3.43364	3.37555	3.66245
TCGA-AA-3952-01	0.82009	High	7.06826	1.17283	2.68585	0	0.203495	3.08019	2.62942	4.12486	3.22033	4.26699	3.52917
TCGA-DM-A285-01	0.821494	High	6.94133	2.66246	2.58586	0.0199987	0.0393814	3.55358	2.69458	3.19466	2.65778	4.15496	3.62698
TCGA-AY-4070-01	0.821679	High	6.46999	3.08963	1.95025	0.21305	0.436004	3.79239	3.71854	3.99452	3.48982	3.58697	3.92959
TCGA-G4-6317-01	0.822226	High	7.12714	0.643773	2.1216	0.0649736	0.0308727	3.66276	2.5622	2.84223	3.69662	3.46196	4.09497
TCGA-G4-6321-01	0.823539	High	6.23674	3.14254	3.50757	0.0309526	0.163409	2.12032	2.76379	4.12915	3.16609	3.23286	3.18466
TCGA-AA-A01T-01	0.823714	High	5.23665	0.543865	1.14505	0	0.079394	3.69091	2.92475	3.34531	3.37884	3.16128	3.78778
TCGA-AA-3502-01	0.824238	High	6.77456	2.4572	2.53129	0	0.113575	3.30682	2.49607	3.46307	2.99871	3.84598	3.71069
TCGA-A6-2683-01	0.825514	High	5.39523	0.732514	1.41319	0	0.0314521	3.06428	3.24088	3.46478	3.32601	3.42181	3.1554
TCGA-NH-A50T-01	0.827357	High	7.24629	0.308756	1.91635	0	0.12358	4.4095	2.05184	3.99084	2.67725	2.74145	3.42596
TCGA-CA-5255-01	0.82767	High	6.89895	2.68008	2.6136	0.0285686	0.0647588	3.29841	2.26866	3.58733	2.88146	2.95626	3.20126
TCGA-AA-A02J-01	0.829298	High	6.90484	1.44315	2.15028	0	0.117892	3.29539	2.94058	3.80936	3.20296	2.02139	3.64092
TCGA-CM-4746-01	0.830202	High	6.2587	2.00763	1.60623	0	0.20003	3.35744	2.09145	3.25703	2.92335	3.80003	3.33113
TCGA-DM-A28G-01	0.831541	High	6.75141	2.34887	2.14229	0.045403	0.042678	3.99112	2.55466	3.88548	2.5063	3.76578	3.0813
TCGA-NH-A50V-01	0.831596	High	7.18725	2.32339	2.47338	0	0.092026	3.07591	3.19051	3.83451	3.61349	4.32605	3.34237
TCGA-AD-6889-01	0.834215	High	7.5481	2.29076	2.42272	0.0271898	0.0861584	3.63022	3.08778	3.86703	3.24536	3.08115	3.27687
TCGA-AA-A024-01	0.838034	High	6.24004	2.97587	2.21989	0.122994	0.0461419	3.37019	2.79026	3.4466	2.54518	3.03909	2.97465
TCGA-CM-4747-01	0.839543	High	6.02153	0.565941	1.52868	0	0.0747741	3.36454	3.6476	3.42884	3.65629	3.07414	3.79303
TCGA-DM-A1HA-01	0.839608	High	7.21282	0.175133	1.78437	0.0221023	0.0115733	4.05584	3.21481	3.34191	3.73434	3.04379	3.97556
TCGA-DM-A282-01	0.839759	High	6.40106	0.680075	2.19901	0.106558	0.0676272	3.57789	2.51686	3.90475	3.59108	3.40511	2.93689
TCGA-DM-A1DA-01	0.842284	High	6.90114	2.86248	2.24041	0.0180807	0.00757398	4.30896	2.11271	3.5349	3.65489	1.89911	3.6698
TCGA-AY-A71X-01	0.843011	High	6.66642	2.4289	2.38631	0.0416895	0.16851	4.11773	3.1954	4.2376	3.2915	2.80417	3.1725
TCGA-AA-A03J-01	0.843104	High	6.27964	1.4721	1.68836	0	0.280895	3.56712	3.44412	4.215	3.28217	3.31727	3.58223
TCGA-F4-6806-01	0.844579	High	6.90815	2.5858	2.50538	0.0389438	0.0325802	3.82162	2.81831	3.90244	4.27593	3.94775	3.47787
TCGA-AA-3494-01	0.847905	High	6.93287	0.605487	2.11951	0.183338	0.314874	3.25243	3.13665	3.8677	3.40227	4.25748	3.87759
TCGA-DM-A1DB-01	0.848263	High	6.02694	1.36825	2.24531	0.178564	0.0478802	3.69791	2.6566	4.56304	4.31846	2.84899	3.80754
TCGA-G4-6304-01	0.848754	High	6.61515	0.827363	2.11063	0	0.00528246	4.88453	2.9905	4.26839	3.2332	2.5147	3.35344
TCGA-AA-A00L-01	0.850207	High	7.10994	0.38877	2.39563	0	0.395317	2.84435	3.12728	3.63779	3.22971	4.17867	3.93363
TCGA-RU-A8FL-01	0.850358	High	7.02449	0.12911	2.2859	0	0.14353	3.40312	2.54022	3.4771	3.36411	3.09102	3.47603
TCGA-5M-AAT4-01	0.850642	High	6.84834	0.757786	2.68322	0.0249872	0.0286432	3.82874	2.69784	3.62335	3.64445	3.10937	3.63073
TCGA-AD-A5EK-01	0.851205	High	7.32031	0.614425	2.38288	0.0643841	0.131249	3.02039	2.97649	4.28677	3.90186	3.08571	4.15508
TCGA-DM-A28K-01	0.851712	High	6.94608	2.52508	2.53508	0	0.197026	4.04442	2.90518	3.6684	3.0365	3.55419	3.30547
TCGA-NH-A8F7-01	0.853828	High	7.19081	0.209394	2.30276	0.0529267	0.108331	3.34053	2.77773	3.94331	3.54928	3.45048	3.47294
TCGA-AD-6888-01	0.856759	High	6.71895	0.930736	2.32187	0.217351	0.214628	3.43931	2.75792	3.64543	3.71681	3.50704	3.86507
TCGA-DM-A28C-01	0.858458	High	6.66708	2.08976	2.18178	0.0665719	0.0693948	4.08876	3.0408	3.91476	2.65526	3.46989	2.89649
TCGA-QG-A5Z2-01	0.858863	High	7.03764	3.11937	3.08791	0	0.267495	4.04082	3.23143	4.08086	3.17564	3.688	3.40949
TCGA-DM-A1D8-01	0.858872	High	6.82723	2.76448	2.21307	0.0356894	0.103643	3.79475	2.55383	3.88798	3.54869	2.50192	3.5978
TCGA-AA-A03F-01	0.860272	High	5.26581	2.60993	1.51654	0.0955143	0.0204614	4.24391	3.61605	4.17947	3.09263	3.41026	3.325
TCGA-AA-A01V-01	0.862399	High	6.0461	1.64248	1.75464	0	0.375323	4.14819	3.09582	3.93991	2.59858	3.55693	3.18583
TCGA-AZ-6608-01	0.865662	High	6.94497	0.22134	1.85474	0	0.0911094	3.70517	2.68272	3.94288	3.1989	3.21529	3.74715
TCGA-DM-A288-01	0.866117	High	6.67254	2.94852	2.12069	0.0315663	0	3.27954	2.46631	4.3496	3.44453	3.03996	3.92594
TCGA-AA-A02O-01	0.867947	High	5.97025	1.5229	1.79784	0	0.0294242	4.12018	3.43461	4.00922	3.22951	3.47656	3.48834
TCGA-AZ-4614-01	0.873766	High	5.61732	2.65046	1.73678	0.0481523	0.0202932	4.84411	2.92133	3.99003	3.58021	2.18195	4.08772
TCGA-DM-A1D6-01	0.883703	High	6.69942	2.73924	2.52968	0.0601853	0.0426494	4.23075	3.0816	3.18791	3.44689	3.7305	3.90611
TCGA-A6-A56B-01	0.887547	High	7.00819	1.06716	1.98557	0	0.0365127	4.41509	3.27252	4.46756	3.975	2.95915	4.07291
TCGA-G4-6307-01	0.888176	High	5.7901	0.280642	1.84518	0.274463	0.049946	3.94665	2.8806	4.15451	3.59732	4.4007	3.75752
TCGA-AA-3531-01	0.889216	High	6.39095	0.757761	2.30073	0.0673107	0.117325	3.75373	3.43624	3.8096	3.83739	3.30665	3.26821
TCGA-DM-A28M-01	0.894708	High	7.31067	1.67832	2.12992	0.0575215	0.0101695	4.59971	2.27318	2.66808	3.25925	3.58552	3.3522
TCGA-4N-A93T-01	0.900125	High	6.62883	0.207828	2.44537	0.0525095	0.0385402	3.27055	3.20173	4.30043	3.39649	4.93494	3.94077
TCGA-G4-6626-01	0.902637	High	6.77175	0.302494	1.97068	0.0261781	0.0620447	4.20254	2.69263	3.57758	3.53899	4.5414	4.04231
TCGA-AZ-6599-01	0.911518	High	7.04784	3.03308	2.81574	0.0564067	0.0119548	3.98749	3.48537	3.81515	3.14619	4.5003	3.0504
TCGA-AA-3973-01	0.912158	High	7.27989	2.60689	2.80579	0.0608949	0.0572583	3.71177	3.57181	3.11795	3.77909	4.12368	3.90128
TCGA-AA-A01Z-01	0.934865	High	6.43915	0.421914	1.70383	0	0.133732	3.50317	2.96562	4.17806	3.81285	5.16188	3.68118
